# Supplementary material for: Psychometric evaluation of the Russian version of the flourishing scale in a sample of older adults living in Siberia
Source: Health Qual Life Outcomes. 2019 Feb 11;17:34. doi: 10.1186/s12955-019-1100-6 (PMC6371512; doi:10.1186/s12955-019-1100-6)
Supplement: Supplementary file 1 — Template of the R script. (R 4 kb) [file 12955_2019_1100_MOESM1_ESM.r]

###############################################################################################
## This file (Additional file 1.R) is part of the supplementary material of the manuscript:  ##
## Didino D., Taran E.A., Barysheva G.A., Casati F. (under review). Psychometric evaluation  ##
## of the Russian version of the Flourishing Scale in a sample of older adults living in     ##
## Siberia. Health and Quality of Life Outcomes.                                             ##
###############################################################################################
## The following script is just a template to perform in R the main analyses reported in     ##
## the manuscript.                                                                           ##
###############################################################################################


###############################################################################################
## LOAD DATASET AND LIBRARIES.                                                               ##
###############################################################################################

rm(list=ls())
library(psych); library(lavaan)

DB1 <- read.csv("Database_paper.csv", sep=',')

F1 <- c('Flourishing_item1', 'Flourishing_item2', 'Flourishing_item3', 'Flourishing_item4',
        'Flourishing_item5', 'Flourishing_item6', 'Flourishing_item7', 'Flourishing_item8')
Flourishing <- DB1[,F1]


###############################################################################################
## INTERNAL CONSISTENCY (CRONBACH'S ALPHA) and                                               ##
## ITEM-TOTAL CORRELATIONS (SPEARMAN'S CORRELATION COEFFICIENT).                             ##
###############################################################################################

psych::alpha(Flourishing)


###############################################################################################
## PRINCIPAL AXIS FACTOR ANALYSIS.                                                           ##
###############################################################################################

## Scree Plot
psych::VSS.scree(Flourishing)

## Principal Axis Factor Analysis
pa1 <- psych::fa(Flourishing, nfactors=1, fm="pa", max.iter=100, rotate="oblimin")
(VA1 <- print(pa1))
pa1$e.values # Eigenvalues of the original matrix.
pa1$values # Eigenvalues of the common factor solution (from the rotated solution).
VA1$Vaccounted # variance accounted


###############################################################################################
## CONFIRMATORY FACTOR ANALYSIS.                                                             ##
###############################################################################################

## Model 7 (see paper)
model7 <- 'Flourishing_dv =~ Flourishing_item1 + Flourishing_item2 + Flourishing_item3 + Flourishing_item4 + Flourishing_item5 + Flourishing_item6 + Flourishing_item7 + Flourishing_item8
Flourishing_item6 ~~ Flourishing_item8
Flourishing_item4 ~~ Flourishing_item8
Flourishing_item6 ~~ Flourishing_item7
Flourishing_item2 ~~ Flourishing_item4
Flourishing_item2 ~~ Flourishing_item8
Flourishing_item7 ~~ Flourishing_item8'  # specify the model
fit7 <- lavaan::cfa(model7, data=Flourishing)  # estimate model parameters
summary(fit7, standardized=T, fit.measures=T, rsq=T) # view results ["Estimate" = factor loading]
fitMeasures(fit7)[c('chisq','df', 'rmsea', 'srmr', 'cfi', 'gfi')]
standardizedSolution(fit7) # Standardised estimates (factor loadings)
fitMeasures(fit7)[c('chisq')] / fitMeasures(fit7)[c('df')] # Normad chi-squared (chisq/df)


###############################################################################################
## CONVERGENT AND DISCRIMINANT VALIDITY (SPEARMAN'S CORRELATION COEFFICIENT).                ##
###############################################################################################

ALLvariables <- c('Flourishing_score', 'SWLS_score', 'CES_D_score', 'HS_score', 'LS_score')
S1 <- DB1[,ALLvariables]
Name1 <- names(S1)

out1_pv <- matrix(NA, ncol(S1), ncol(S1))
colnames(out1_pv) <- Name1
rownames(out1_pv) <- Name1
out1_est <- out1_pv

for (i1 in 1:(ncol(S1)-1)) {
  for (y1 in (i1+1):5) {
    ct1 <- cor.test(S1[,i1], S1[,y1], method='spearman')
    out1_pv[Name1[y1],Name1[i1]] <- ct1$p.value
    out1_est[Name1[y1],Name1[i1]] <- ct1$estimate
  }
}

out1_pv < 0.01
round(out1_est, digits = 2)
