# Supplementary material for: Psychometric evaluation of the Russian version of the flourishing scale in a sample of older adults living in Siberia
Source: Health Qual Life Outcomes. 2019 Feb 11;17:34. doi: 10.1186/s12955-019-1100-6 (PMC6371512; doi:10.1186/s12955-019-1100-6)
Supplement: Supplementary file 2 — Dataset with the variables analysed in this manuscript. (CSV 60 kb) [file 12955_2019_1100_MOESM2_ESM.csv]

ID	Flourishing_score	Flourishing_item1	Flourishing_item2	Flourishing_item3	Flourishing_item4	Flourishing_item5	Flourishing_item6	Flourishing_item7	Flourishing_item8	SWLS_score	CES_D_score	LS_score	HS_score	Health	Satisfaction_living_standards	Age	Sex	Marital_status	Education
312	39	5	5	5	5	5	4	5	5	15	3	7	8	3	Satisfied	65	Male	Married_Partner	High
313	37	5	5	5	5	5	4	4	4	15	12	5	2	3	Dissatisfied	79	Male	Married_Partner	Low
314	45	5	6	5	6	5	6	6	6	22	2	7	6	3	Satisfied	69	Male	Married_Partner	High
315	42	5	5	5	5	5	5	6	6	19	4	6	5	2	Satisfied	69	Male	Married_Partner	High
316	39	5	5	4	7	4	4	5	5	18	9	3	2	2	Satisfied	89	Female	Widowed	High
317	38	4	7	4	4	6	5	3	5	14	10	3	2	3	Satisfied	77	Female	Widowed	High
318	40	5	5	5	5	5	5	5	5	20	5	7	6	3	Satisfied	87	Female	Widowed	Low
218	53	7	6	7	5	7	7	7	7	23	3	10	10	4	Satisfied	78	Female	Widowed	High
219	40	4	6	6	6	6	3	3	6	10	7	10	10	3	Satisfied	76	Female	Widowed	Low
220	33	4	5	5	3	2	5	2	7	20	14	3	3	2	Satisfied	86	Female	Widowed	Low
221	27	1	4	2	5	4	4	3	4	9	15	5	3	2	Dissatisfied	76	Male	Divorced	High
222	19	3	1	3	2	2	3	3	2	14	7	10	5	3	Satisfied	82	Female	Widowed	Low
223	38	2	5	6	5	5	5	4	6	17	4	4	2	3	Satisfied	75	Female	Widowed	Low
224	31	4	5	5	2	4	3	4	4	15	6	0	1	3	Dissatisfied	68	Male	Married_Partner	Low
225	36	2	5	4	4	4	5	6	6	10	5	5	5	4	Satisfied	81	Male	Married_Partner	High
319	45	5	5	5	6	6	6	6	6	22	5	7	4	3	Dissatisfied	69	Female	Divorced	Low
320	40	5	5	5	5	5	5	5	5	20	9	9	7	3	Satisfied	76	Female	Widowed	Low
321	40	5	5	5	5	5	5	5	5	21	6	8	5	2	Satisfied	68	Female	Widowed	High
322	48	6	6	6	6	6	6	6	6	21	8	8	7	3	Satisfied	85	Female	Divorced	High
323	47	5	6	6	6	6	6	6	6	25	3	7	8	2	Satisfied	81	Female	Widowed	Low
623	45	5	6	6	7	5	5	6	5	19	17	6	0	2	Satisfied	77	Female	Married_Partner	High
624	24	2	5	2	3	2	4	2	4	11	13	5	2	1	Dissatisfied	84	Male	Married_Partner	Low
625	46	5	6	4	7	7	4	7	6	21	13	10	0	3	Dissatisfied	76	Female	Widowed	Low
626	41	3	6	3	6	4	6	6	7	24	11	8	6	1	Satisfied	90	Female	Widowed	High
627	42	5	6	3	5	5	6	6	6	8	8	3	3	3	Dissatisfied	71	Female	Widowed	High
628	35	3	4	3	5	4	6	4	6	17	15	5	5	3	Satisfied	88	Male	Widowed	High
629	31	3	4	3	4	3	5	3	6	10	15	2	2	1	Dissatisfied	77	Female	Widowed	Low
630	34	2	6	3	5	4	5	3	6	10	16	0	0	1	Dissatisfied	88	Female	Widowed	Low
758	43	6	5	3	5	5	7	5	7	24	4	7	9	3	Satisfied	73	Male	Married_Partner	High
759	55	7	7	7	7	6	7	7	7	26	5	3	5	2	Satisfied	66	Female	Married_Partner	High
760	50	5	7	6	7	5	7	6	7	34	8	10	10	3	Satisfied	92	Female	Widowed	High
763	42	5	5	5	5	5	6	5	6	26	6	9	8	3	Satisfied	66	Female	Widowed	High
764	43	5	6	5	5	4	6	5	7	23	9	6	8	3	Satisfied	79	Female	Married_Partner	High
765	43	6	3	5	5	7	5	7	5	23	5	9	9	3	Satisfied	66	Male	Married_Partner	High
767	45	5	6	5	6	5	6	6	6	20	6	7	8	4	Satisfied	75	Female	Widowed	High
259	30	2	6	2	5	3	4	2	6	13	16	8	7	2	Dissatisfied	83	Female	Widowed	Low
260	42	6	7	5	4	6	5	2	7	15	12	0	1	2	Dissatisfied	69	Female	Widowed	High
261	48	6	6	6	7	6	6	4	7	17	10	4	3	3	Dissatisfied	69	Female	Married_Partner	Low
262	46	6	6	6	6	6	6	4	6	15	4	5	5	3	Dissatisfied	68	Male	Married_Partner	High
263	41	5	5	5	5	5	5	5	6	18	6	4	5	2	Satisfied	84	Female	Widowed	High
264	51	6	6	6	6	6	7	7	7	26	5	6	8	4	Dissatisfied	77	Male	Married_Partner	High
273	43	6	6	6	5	7	4	3	6	10	16	4	4	3	Dissatisfied	65	Male	Divorced	High
324	43	5	6	6	6	6	6	3	5	18	3	5	3	2	Satisfied	74	Female	Widowed	High
325	41	5	6	5	5	5	5	5	5	17	2	6	4	3	Dissatisfied	75	Female	Widowed	High
326	48	6	6	6	6	6	6	6	6	25	4	7	7	4	Satisfied	69	Male	Married_Partner	High
327	40	5	5	5	5	5	5	5	5	16	11	9	5	2	Dissatisfied	74	Female	Divorced	High
328	39	5	5	6	5	5	5	4	4	13	6	8	8	3	Satisfied	76	Male	Widowed	High
587	42	6	7	1	7	4	6	4	7	19	18	5	4	3	Satisfied	85	Male	Widowed	High
588	50	6	6	7	7	4	7	6	7	31	1	10	8	3	Satisfied	83	Male	Married_Partner	Low
589	49	5	7	5	7	4	7	7	7	28	12	9	9	3	Satisfied	83	Female	Widowed	Low
603	41	3	5	5	6	4	5	6	7	10	17	5	5	2	Dissatisfied	77	Female	Widowed	Low
604	27	2	7	1	1	4	4	2	6	12	10	3	3	1	Dissatisfied	83	Male	Married_Partner	Low
605	40	6	6	3	5	5	4	5	6	13	13	5	4	3	Satisfied	75	Female	Divorced	High
606	44	6	4	5	6	6	6	5	6	20	8	5	7	3	Satisfied	69	Male	Married_Partner	High
607	44	4	6	5	6	6	5	6	6	23	6	5	6	3	Dissatisfied	67	Male	Married_Partner	High
608	34	4	6	3	6	2	4	2	7	12	21	0	1	2	Dissatisfied	69	Female	Widowed	Low
619	39	6	6	5	4	2	5	5	6	13	15	5	5	1	Dissatisfied	75	Female	Widowed	High
620	51	5	7	7	7	4	7	7	7	14	14	2	2	2	Dissatisfied	88	Female	Divorced	Low
631	29	3	4	4	3	3	4	3	5	11	12	10	5	2	Dissatisfied	73	Female	Widowed	High
632	44	5	5	4	7	5	4	7	7	10	8	3	4	3	Satisfied	65	Female	Married_Partner	High
633	36	3	6	4	6	5	4	2	6	8	13	0	5	2	Dissatisfied	67	Male	Married_Partner	High
634	51	7	5	7	7	7	6	6	6	22	13	3	0	1	Dissatisfied	66	Female	Widowed	High
635	24	1	3	2	2	2	6	2	6	7	17	0	0	1	Dissatisfied	81	Male	Married_Partner	Low
636	37	2	6	4	6	5	5	4	5	9	8	5	0	3	Dissatisfied	70	Female	Widowed	High
637	42	5	6	3	5	3	6	7	7	20	7	10	10	3	Satisfied	80	Female	Divorced	High
662	44	5	6	5	6	6	5	4	7	24	5	7	5	4	Dissatisfied	74	Female	Widowed	High
663	39	5	6	5	5	4	3	5	6	18	14	3	4	2	Dissatisfied	65	Female	Married_Partner	High
664	45	5	6	5	6	6	5	5	7	18	5	3	2	3	Dissatisfied	70	Male	Married_Partner	High
665	44	5	5	3	7	6	6	6	6	23	7	8	8	2	Satisfied	74	Female	Married_Partner	High
666	29	3	5	4	4	4	3	1	5	14	13	3	4	2	Dissatisfied	83	Female	Widowed	Low
667	40	6	6	4	5	4	5	4	6	16	7	5	5	3	Dissatisfied	76	Female	Widowed	High
668	35	4	6	3	6	4	4	2	6	19	12	1	8	3	Dissatisfied	68	Male	Married_Partner	High
669	48	7	6	5	6	6	6	5	7	25	6	8	8	3	Satisfied	65	Male	Married_Partner	High
670	39	4	6	5	6	4	6	2	6	25	12	3	2	2	Dissatisfied	88	Female	Widowed	High
671	33	3	5	3	5	4	4	3	6	21	11	3	2	1	Dissatisfied	71	Female	Widowed	High
672	43	6	4	5	6	6	6	4	6	17	9	5	5	3	Dissatisfied	65	Female	Married_Partner	High
761	45	6	5	6	6	6	5	5	6	23	4	5	7	3	Dissatisfied	76	Female	Single	High
762	44	6	6	5	6	4	6	4	7	19	8	3	7	3	Dissatisfied	80	Female	Widowed	High
766	47	6	7	6	5	5	6	6	6	31	0	9	9	3	Satisfied	81	Male	Widowed	High
769	51	6	6	5	7	7	7	7	6	22	10	5	8	2	Dissatisfied	82	Female	Widowed	High
770	48	6	5	5	6	7	6	7	6	21	9	6	7	3	Dissatisfied	84	Female	Widowed	High
41	32	2	7	2	6	2	5	3	5	11	16	3	0	1	Satisfied	80	Female	Widowed	Low
42	33	2	6	6	3	5	4	3	4	8	18	3	3	3	Dissatisfied	65	Female	Divorced	High
43	30	1	6	2	5	3	5	2	6	13	18	9	1	1	Dissatisfied	74	Female	Divorced	Low
44	47	5	7	5	7	5	6	6	6	18	3	9	9	4	Satisfied	68	Male	Married_Partner	Low
45	47	6	7	4	7	6	6	5	6	18	11	5	7	3	Satisfied	65	Female	Widowed	Low
46	32	2	6	4	5	3	5	2	5	6	19	0	0	1	Dissatisfied	75	Female	Widowed	Low
47	41	5	6	4	6	5	4	6	5	9	6	5	1	3	Dissatisfied	75	Female	Married_Partner	High
226	17	1	4	1	1	1	4	1	4	14	16	0	0	2	Satisfied	86	Female	Widowed	Low
227	39	4	5	5	3	4	6	6	6	27	13	3	7	3	Satisfied	67	Female	Divorced	High
228	29	4	4	3	2	2	4	4	6	20	17	5	5	3	Satisfied	69	Male	Divorced	High
229	39	5	6	4	4	5	6	4	5	18	19	5	4	1	Dissatisfied	88	Female	Widowed	Low
230	38	4	5	6	2	3	6	6	6	18	7	5	7	3	Dissatisfied	66	Female	Married_Partner	High
231	44	5	4	6	5	6	6	6	6	24	2	5	5	3	Satisfied	77	Male	Married_Partner	Low
232	36	4	5	5	5	5	4	2	6	15	20	4	4	2	Dissatisfied	70	Female	Widowed	Low
233	48	6	6	6	6	6	6	6	6	19	4	3	6	3	Satisfied	67	Male	Married_Partner	Low
234	48	6	6	6	6	6	6	6	6	31	13	5	5	2	Satisfied	79	Female	Widowed	High
235	30	4	1	5	4	5	4	2	5	11	10	2	5	3	Dissatisfied	76	Female	Widowed	High
236	29	4	6	4	1	1	4	5	4	12	5	4	6	3	Satisfied	65	Male	Divorced	High
237	34	2	4	5	2	5	6	4	6	11	9	5	5	3	Satisfied	87	Male	Widowed	Low
257	50	6	6	6	7	6	6	6	7	20	3	5	4	3	Satisfied	80	Female	Widowed	Low
258	49	5	6	6	6	6	7	6	7	19	11	5	5	3	Dissatisfied	71	Female	Married_Partner	High
269	53	7	6	7	7	6	7	6	7	27	3	9	8	3	Satisfied	76	Male	Divorced	High
270	41	6	7	6	5	6	3	2	6	12	12	2	5	2	Dissatisfied	76	Female	Widowed	High
329	37	5	5	5	5	5	4	4	4	17	3	8	6	3	Dissatisfied	71	Male	Married_Partner	High
330	37	5	6	5	5	5	4	3	4	10	8	6	3	3	Satisfied	71	Female	Widowed	High
331	37	5	4	5	5	5	4	5	4	18	3	7	6	2	Dissatisfied	75	Male	Married_Partner	Low
610	38	3	5	6	5	5	4	5	5	11	14	0	5	3	Dissatisfied	67	Female	Widowed	High
611	50	6	7	7	7	6	4	6	7	23	5	5	9	2	Dissatisfied	68	Male	Married_Partner	Low
612	40	6	7	5	6	5	1	4	6	19	8	0	10	2	Dissatisfied	77	Male	Married_Partner	High
613	49	6	7	7	7	6	4	5	7	10	19	3	3	2	Dissatisfied	67	Female	Widowed	Low
614	34	3	7	4	7	2	1	3	7	10	18	0	0	2	Dissatisfied	76	Female	Widowed	High
615	48	6	7	6	5	5	7	5	7	28	4	9	8	3	Satisfied	80	Female	Widowed	High
616	48	7	7	6	7	4	5	6	6	15	15	5	5	3	Dissatisfied	74	Female	Widowed	Low
617	52	7	7	6	6	6	7	6	7	31	8	10	10	3	Satisfied	82	Female	Widowed	Low
673	38	5	6	3	5	3	4	6	6	22	5	8	7	3	Satisfied	68	Female	Married_Partner	Low
674	32	4	6	3	5	2	3	3	6	20	14	6	5	2	Dissatisfied	81	Female	Divorced	High
675	51	7	7	6	6	7	7	5	6	29	6	9	8	3	Satisfied	79	Male	Married_Partner	High
676	35	5	5	3	5	4	4	4	5	22	11	8	7	3	Satisfied	85	Male	Married_Partner	Low
678	48	6	6	6	6	6	6	6	6	23	2	8	8	4	Dissatisfied	66	Male	Married_Partner	High
679	34	4	5	4	6	4	3	2	6	15	15	5	5	2	Satisfied	89	Male	Widowed	High
680	41	5	5	4	6	4	6	5	6	20	8	4	4	3	Dissatisfied	81	Female	Widowed	High
681	50	6	6	7	6	6	6	6	7	29	4	8	6	4	Dissatisfied	76	Male	Married_Partner	High
768	56	7	7	7	7	7	7	7	7	34	2	10	10	4	Satisfied	66	Male	Married_Partner	High
771	51	6	7	6	6	6	7	6	7	29	0	5	10	1	Dissatisfied	65	Male	Divorced	High
772	50	6	6	6	7	6	6	7	6	29	3	7	8	3	Satisfied	69	Male	Married_Partner	High
773	44	6	4	5	5	5	7	6	6	21	4	7	8	3	Dissatisfied	69	Male	Married_Partner	High
774	36	6	6	3	5	3	3	4	6	10	13	5	5	2	Dissatisfied	79	Female	Widowed	Low
775	37	5	4	4	4	5	5	5	5	21	7	8	8	3	Satisfied	75	Male	Married_Partner	High
776	45	6	6	5	5	5	6	6	6	20	7	8	8	3	Satisfied	73	Female	Widowed	High
777	37	5	5	3	4	5	5	5	5	21	5	7	7	3	Dissatisfied	75	Male	Married_Partner	High
778	51	7	6	6	7	7	6	5	7	28	4	10	8	2	Dissatisfied	74	Female	Widowed	High
779	50	5	6	6	6	6	7	7	7	26	3	9	9	3	Dissatisfied	66	Male	Married_Partner	High
780	45	4	7	3	6	6	6	6	7	11	5	6	6	3	Satisfied	66	Female	Married_Partner	High
781	46	5	5	5	5	6	7	6	7	26	6	8	7	2	Dissatisfied	71	Female	Married_Partner	High
782	46	5	5	5	4	6	7	7	7	21	4	5	5	3	Dissatisfied	68	Female	Widowed	High
783	46	5	5	7	5	7	5	5	7	27	8	7	9	3	Satisfied	69	Male	Married_Partner	High
48	28	3	6	3	3	2	5	2	4	10	13	3	3	1	Dissatisfied	79	Male	Married_Partner	High
49	31	3	6	3	3	3	5	3	5	12	22	2	2	1	Dissatisfied	83	Male	Widowed	Low
50	45	5	6	5	6	4	6	6	7	19	5	8	6	3	Satisfied	70	Male	Married_Partner	High
51	40	5	6	5	7	4	5	3	5	11	11	0	0	3	Dissatisfied	76	Male	Married_Partner	High
52	33	2	5	3	5	3	6	3	6	11	17	5	5	1	Dissatisfied	77	Female	Married_Partner	Low
53	31	3	6	3	3	3	5	2	6	12	16	4	5	1	Satisfied	80	Male	Married_Partner	Low
54	44	5	6	4	6	4	6	7	6	23	12	5	10	2	Satisfied	68	Male	Married_Partner	Low
55	29	2	4	3	4	3	5	3	5	8	18	0	0	2	Dissatisfied	78	Female	Widowed	Low
265	48	6	6	6	5	6	6	6	7	20	8	4	4	3	Dissatisfied	68	Male	Married_Partner	High
266	47	6	6	6	5	6	6	6	6	24	5	10	9	3	Satisfied	77	Male	Married_Partner	Low
267	54	7	7	7	6	7	7	6	7	20	5	7	7	3	Dissatisfied	75	Male	Married_Partner	High
268	52	7	6	7	6	6	7	6	7	23	4	5	6	3	Satisfied	75	Female	Married_Partner	High
271	51	6	7	7	6	6	6	7	6	23	2	5	4	3	Dissatisfied	78	Female	Divorced	High
272	49	7	6	5	5	6	6	7	7	22	8	6	8	3	Dissatisfied	71	Female	Divorced	High
274	42	5	6	4	5	5	6	5	6	18	13	5	5	3	Satisfied	77	Female	Widowed	High
618	30	3	4	3	5	2	6	1	6	27	11	8	8	3	Dissatisfied	77	Female	Widowed	Low
621	46	6	6	6	7	6	5	3	7	9	15	5	4	2	Dissatisfied	78	Male	Married_Partner	High
622	41	5	4	5	6	4	4	7	6	22	18	5	9	1	Dissatisfied	70	Male	Married_Partner	Low
677	36	4	6	1	5	4	6	4	6	24	9	8	8	3	Satisfied	86	Female	Widowed	High
784	49	5	5	5	6	7	7	7	7	22	3	5	6	3	Satisfied	84	Male	Married_Partner	High
785	46	5	5	5	5	6	7	6	7	9	5	5	4	3	Dissatisfied	70	Male	Married_Partner	High
786	40	5	5	5	5	5	5	4	6	18	10	5	6	2	Dissatisfied	80	Female	Widowed	High
787	41	5	5	4	4	5	6	6	6	21	5	5	6	3	Satisfied	80	Male	Single	Low
788	50	5	6	5	7	6	7	7	7	20	2	3	3	4	Dissatisfied	75	Female	Widowed	High
789	51	7	6	7	7	7	7	3	7	33	3	8	9	2	Dissatisfied	77	Female	Married_Partner	High
790	51	6	6	6	6	6	7	7	7	32	1	9	8	2	Dissatisfied	78	Male	Married_Partner	High
791	46	5	6	5	5	6	6	6	7	25	5	7	7	3	Dissatisfied	66	Female	Widowed	High
792	39	6	5	5	4	5	5	3	6	27	5	5	5	3	Dissatisfied	79	Female	Married_Partner	High
793	40	5	5	3	5	7	5	3	7	23	6	5	8	2	Dissatisfied	77	Male	Married_Partner	High
798	41	6	4	6	2	6	6	5	6	14	8	8	9	4	Dissatisfied	70	Male	Widowed	High
799	45	6	6	6	4	5	7	5	6	20	9	5	9	3	Satisfied	74	Female	Widowed	High
800	45	5	6	6	6	4	6	6	6	22	6	8	10	3	Satisfied	82	Female	Widowed	Low
801	43	3	7	7	7	3	5	5	6	15	9	5	5	3	Satisfied	85	Male	Widowed	High
802	46	5	5	6	6	6	6	6	6	25	10	3	3	3	Dissatisfied	81	Female	Widowed	Low
803	40	5	4	5	4	5	5	6	6	17	10	5	4	3	Dissatisfied	79	Female	Widowed	Low
804	50	6	7	6	7	6	6	6	6	21	7	5	5	3	Satisfied	76	Male	Widowed	High
805	43	5	5	5	6	6	5	5	6	22	4	6	8	3	Dissatisfied	67	Female	Married_Partner	High
806	42	6	4	5	4	6	6	5	6	16	7	8	9	3	Dissatisfied	68	Male	Married_Partner	High
807	35	3	6	4	3	3	5	5	6	18	9	5	3	3	Dissatisfied	89	Female	Widowed	High
808	43	5	6	5	6	6	5	4	6	23	6	5	5	2	Dissatisfied	84	Male	Married_Partner	Low
21	30	2	5	2	6	1	6	1	7	11	8	4	10	2	Satisfied	65	Female	Widowed	Low
22	53	6	6	6	7	7	7	7	7	30	10	10	5	2	Satisfied	81	Female	Widowed	Low
23	55	7	7	7	7	7	7	6	7	30	0	10	10	3	Satisfied	70	Male	Married_Partner	Low
24	45	4	4	6	7	4	6	7	7	18	11	4	4	1	Satisfied	81	Female	Married_Partner	Low
26	45	7	3	5	7	4	6	6	7	27	14	6	10	2	Dissatisfied	71	Male	Widowed	High
27	54	6	7	7	7	6	7	7	7	30	10	3	4	2	Satisfied	80	Female	Widowed	Low
30	35	5	2	2	7	5	6	2	6	17	16	0	10	1	Dissatisfied	69	Female	Divorced	Low
56	43	5	6	4	6	4	6	6	6	20	12	5	5	3	Dissatisfied	74	Female	Widowed	High
57	40	4	6	3	6	3	6	6	6	11	14	8	8	2	Satisfied	79	Female	Widowed	Low
58	49	5	6	5	7	5	7	7	7	21	5	8	5	3	Satisfied	66	Male	Married_Partner	High
59	31	2	6	3	5	3	5	2	5	9	18	3	3	2	Dissatisfied	76	Female	Single	Low
60	24	2	3	3	2	2	5	2	5	10	16	1	1	1	Satisfied	86	Female	Widowed	High
590	24	2	3	1	5	2	4	2	5	9	24	5	2	1	Satisfied	80	Female	Widowed	Low
591	44	5	7	5	5	4	4	7	7	22	3	7	3	3	Satisfied	86	Male	Married_Partner	Low
592	47	5	7	5	7	6	7	3	7	17	22	7	7	1	Dissatisfied	78	Female	Widowed	High
593	44	4	6	5	6	4	6	6	7	21	1	10	8	4	Satisfied	74	Female	Widowed	High
594	43	7	3	5	5	5	6	7	5	16	21	3	10	1	Dissatisfied	67	Male	Married_Partner	Low
595	47	7	6	6	7	5	5	5	6	32	0	10	10	4	Satisfied	68	Male	Married_Partner	Low
794	49	5	6	7	5	6	6	7	7	23	4	5	6	3	Dissatisfied	75	Female	Widowed	High
795	44	5	3	6	5	7	6	5	7	20	12	3	2	3	Dissatisfied	79	Female	Widowed	High
796	44	4	6	6	5	5	5	6	7	23	5	8	8	3	Satisfied	72	Male	Married_Partner	High
797	54	6	6	7	7	7	7	7	7	27	5	5	5	3	Satisfied	82	Female	Divorced	High
809	39	5	6	5	6	5	2	4	6	22	10	6	4	3	Dissatisfied	82	Female	Widowed	Low
810	44	5	6	6	6	6	5	4	6	23	5	5	5	3	Satisfied	77	Male	Married_Partner	High
811	47	5	6	6	6	5	6	6	7	26	7	10	6	2	Dissatisfied	82	Female	Widowed	Low
812	43	5	5	5	5	5	6	6	6	24	6	6	9	3	Dissatisfied	76	Female	Married_Partner	High
813	47	6	6	5	6	6	6	6	6	26	6	5	7	2	Dissatisfied	73	Male	Married_Partner	Low
814	49	5	6	6	6	6	7	6	7	26	4	10	10	3	Satisfied	87	Female	Widowed	Low
815	47	5	6	6	6	6	6	6	6	21	5	9	7	2	Dissatisfied	66	Female	Married_Partner	High
816	40	4	7	4	2	5	5	6	7	15	8	4	5	2	Dissatisfied	66	Female	Widowed	Low
817	36	4	5	4	6	6	4	3	4	10	14	5	0	1	Dissatisfied	76	Male	Married_Partner	High
1	39	5	7	4	6	2	5	5	5	25	6	8	8	3	Satisfied	82	Male	Married_Partner	High
2	36	3	6	4	6	3	5	4	5	22	18	7	1	2	Satisfied	90	Male	Married_Partner	Low
3	47	6	6	6	6	5	6	6	6	24	2	9	9	4	Satisfied	66	Female	Widowed	High
4	41	5	6	4	6	4	6	4	6	21	15	7	3	2	Satisfied	77	Male	Married_Partner	High
5	38	6	6	3	3	6	4	4	6	20	15	5	2	3	Satisfied	65	Male	Divorced	High
6	43	5	6	3	6	6	6	6	5	23	12	10	9	3	Satisfied	65	Female	Widowed	High
7	42	3	6	4	6	6	5	6	6	28	8	4	7	3	Satisfied	82	Female	Married_Partner	High
8	44	6	6	5	6	4	6	5	6	21	6	8	10	3	Dissatisfied	78	Female	Widowed	High
9	30	2	6	1	6	2	6	1	6	22	19	5	4	2	Satisfied	85	Male	Married_Partner	Low
25	43	4	7	5	6	6	7	1	7	18	14	8	5	3	Satisfied	65	Male	Married_Partner	High
28	55	7	7	7	7	6	7	7	7	34	7	10	10	3	Satisfied	78	Female	Married_Partner	Low
29	48	6	5	4	7	5	7	7	7	17	13	6	1	1	Satisfied	80	Female	Widowed	High
31	42	6	7	2	7	4	7	2	7	28	14	8	8	1	Dissatisfied	83	Female	Widowed	High
32	55	7	7	7	6	7	7	7	7	22	10	2	8	3	Dissatisfied	73	Female	Widowed	High
33	33	1	1	3	6	6	6	3	7	5	14	0	0	1	Dissatisfied	68	Male	Married_Partner	High
34	42	4	2	2	6	7	7	7	7	12	12	5	3	1	Dissatisfied	75	Male	Married_Partner	High
35	51	6	6	7	7	6	6	6	7	22	8	5	5	3	Satisfied	82	Female	Widowed	Low
597	47	4	7	5	7	4	6	7	7	30	10	10	10	3	Satisfied	81	Male	Married_Partner	Low
598	48	5	7	5	6	4	7	7	7	34	11	10	10	3	Satisfied	79	Female	Divorced	Low
599	53	7	7	6	7	7	5	7	7	22	9	5	8	2	Satisfied	71	Female	Widowed	Low
600	36	2	2	3	6	6	6	5	6	24	15	5	5	2	Satisfied	86	Male	Widowed	High
609	40	3	6	6	5	3	4	6	7	26	17	5	3	1	Dissatisfied	72	Female	Widowed	High
10	35	4	4	4	6	4	4	3	6	20	12	4	2	3	Dissatisfied	73	Female	Single	High
11	36	5	6	3	6	4	4	3	5	20	11	5	5	2	Dissatisfied	77	Female	Widowed	High
12	36	3	6	3	6	4	4	4	6	14	19	3	2	2	Dissatisfied	86	Female	Widowed	Low
13	38	5	6	4	6	4	3	4	6	22	9	10	10	3	Satisfied	73	Female	Widowed	High
14	41	4	6	4	6	5	6	4	6	20	8	5	4	3	Dissatisfied	70	Female	Widowed	High
15	40	4	6	4	6	4	5	5	6	15	13	5	8	2	Dissatisfied	86	Female	Widowed	High
16	39	6	6	4	6	4	4	3	6	18	11	5	4	2	Dissatisfied	77	Female	Divorced	High
17	38	6	5	4	5	3	5	4	6	25	9	5	5	2	Satisfied	78	Female	Married_Partner	High
18	43	5	6	5	6	5	6	6	4	25	8	5	9	3	Dissatisfied	73	Male	Married_Partner	High
583	53	7	7	7	7	4	7	7	7	28	9	6	10	2	Satisfied	68	Female	Married_Partner	High
584	32	5	6	2	7	2	4	1	5	17	14	3	2	4	Satisfied	86	Female	Divorced	High
585	47	6	7	5	7	3	6	7	6	21	13	6	9	2	Satisfied	78	Female	Widowed	Low
586	54	7	7	7	7	5	7	7	7	22	10	10	5	3	Satisfied	82	Male	Widowed	Low
596	49	7	7	7	7	6	5	5	5	30	16	10	10	3	Satisfied	74	Female	Single	High
601	49	6	5	7	6	6	6	7	6	27	7	8	8	2	Satisfied	82	Female	Widowed	Low
602	34	5	7	3	6	1	3	3	6	25	10	5	5	3	Satisfied	92	Female	Widowed	High
19	34	4	4	3	6	3	6	3	5	21	14	5	8	2	Dissatisfied	81	Male	Married_Partner	Low
20	37	5	6	4	4	4	4	4	6	21	7	7	5	3	Satisfied	69	Male	Divorced	High
36	52	7	5	7	7	6	7	6	7	34	6	9	10	3	Satisfied	75	Female	Widowed	High
37	34	6	2	2	4	5	4	4	7	14	7	6	8	3	Satisfied	65	Male	Married_Partner	High
38	56	7	7	7	7	7	7	7	7	35	7	10	10	3	Satisfied	73	Female	Widowed	Low
39	51	7	7	5	5	6	7	7	7	34	2	5	10	4	Satisfied	65	Male	Married_Partner	Low
40	50	7	7	7	7	7	7	1	7	21	9	10	10	5	Satisfied	82	Male	Married_Partner	High
638	37	5	6	3	5	3	5	5	5	27	8	10	3	3	Satisfied	73	Female	Widowed	Low
639	34	3	5	3	5	4	6	3	5	18	18	5	5	1	Dissatisfied	86	Female	Widowed	High
640	30	2	4	4	5	4	4	2	5	15	14	5	5	2	Dissatisfied	66	Male	Widowed	Low
641	39	4	6	5	7	5	4	2	6	20	6	7	7	3	Satisfied	65	Male	Married_Partner	Low
642	45	6	6	6	5	5	6	5	6	23	4	5	5	4	Satisfied	67	Male	Married_Partner	High
691	44	5	6	5	6	6	3	7	6	11	11	0	5	3	Dissatisfied	70	Female	Married_Partner	High
692	22	2	3	2	2	2	3	3	5	8	11	3	3	2	Dissatisfied	74	Male	Married_Partner	High
693	47	5	6	6	6	6	6	6	6	26	7	8	8	3	Satisfied	82	Female	Widowed	High
694	42	6	5	5	5	5	6	5	5	27	9	6	10	3	Dissatisfied	81	Female	Widowed	Low
701	40	6	3	5	4	5	6	4	7	18	14	8	3	4	Satisfied	65	Female	Married_Partner	High
702	39	5	5	4	5	4	6	3	7	21	12	6	5	2	Satisfied	86	Female	Widowed	Low
703	47	5	6	6	6	6	6	6	6	29	8	5	5	3	Satisfied	70	Female	Widowed	High
711	44	6	7	5	5	5	6	5	5	30	8	8	9	3	Satisfied	75	Male	Widowed	High
507	30	2	5	3	4	3	4	3	6	17	11	2	3	2	Dissatisfied	79	Male	Widowed	Low
508	39	3	6	4	6	4	4	6	6	25	8	8	8	3	Satisfied	70	Male	Married_Partner	High
682	39	5	3	5	6	5	6	3	6	13	10	4	9	3	Dissatisfied	67	Female	Widowed	Low
683	32	3	5	3	5	2	5	4	5	16	12	5	5	3	Satisfied	81	Female	Widowed	Low
684	40	3	6	5	5	5	6	3	7	16	19	0	0	3	Dissatisfied	86	Female	Widowed	High
685	33	3	5	2	6	3	5	3	6	17	16	10	8	1	Dissatisfied	82	Female	Widowed	High
686	35	1	5	5	5	5	5	3	6	23	7	8	9	2	Satisfied	77	Female	Married_Partner	High
687	32	3	5	3	4	4	5	3	5	16	15	2	3	2	Dissatisfied	65	Male	Widowed	High
688	40	5	5	5	5	5	5	5	5	22	8	4	6	3	Dissatisfied	65	Male	Married_Partner	Low
689	43	5	5	6	5	5	5	5	7	25	3	8	8	3	Satisfied	65	Male	Married_Partner	Low
704	49	6	7	4	7	4	7	7	7	28	5	9	9	3	Satisfied	87	Female	Widowed	Low
705	42	5	5	6	5	5	5	5	6	13	11	0	2	3	Dissatisfied	74	Female	Widowed	Low
706	50	6	6	6	7	6	6	6	7	22	6	10	8	3	Satisfied	80	Female	Widowed	High
707	42	4	3	5	6	6	6	5	7	10	13	0	1	3	Dissatisfied	79	Female	Widowed	High
708	46	5	6	3	5	6	7	7	7	21	9	8	8	3	Satisfied	80	Female	Widowed	High
709	42	6	5	5	4	5	6	4	7	17	7	8	9	3	Satisfied	75	Female	Widowed	High
710	49	6	7	5	5	6	6	7	7	32	3	7	7	4	Satisfied	73	Male	Married_Partner	High
712	40	6	5	4	6	4	5	5	5	17	10	6	7	1	Satisfied	67	Female	Widowed	High
99	45	5	6	5	7	4	6	6	6	24	10	5	5	1	Satisfied	75	Female	Widowed	High
100	27	2	4	3	4	3	4	3	4	8	18	2	2	1	Dissatisfied	69	Female	Widowed	High
101	41	5	6	3	6	4	6	5	6	18	5	9	9	2	Satisfied	77	Female	Widowed	High
102	24	2	1	2	4	3	5	2	5	8	18	0	0	1	Dissatisfied	79	Female	Married_Partner	Low
103	41	5	6	4	6	4	4	6	6	14	8	6	4	3	Dissatisfied	81	Male	Married_Partner	Low
104	43	4	7	6	5	5	6	6	4	25	8	7	6	2	Satisfied	74	Male	Widowed	Low
105	39	5	7	2	6	4	4	5	6	14	9	8	6	1	Satisfied	74	Female	Widowed	High
106	31	2	6	2	5	3	4	4	5	12	12	3	3	1	Dissatisfied	91	Female	Widowed	Low
107	35	3	5	3	5	4	5	5	5	14	15	5	5	2	Dissatisfied	78	Female	Widowed	Low
108	41	5	6	5	6	5	4	5	5	23	11	8	8	3	Satisfied	74	Female	Widowed	Low
109	33	3	5	3	5	4	5	3	5	16	10	3	3	2	Dissatisfied	67	Female	Widowed	Low
110	47	5	6	6	7	6	4	7	6	23	9	5	8	2	Satisfied	73	Female	Widowed	Low
111	26	2	5	3	3	2	4	3	4	9	8	2	2	3	Dissatisfied	79	Female	Widowed	Low
112	38	2	7	3	6	3	6	5	6	11	15	1	2	3	Dissatisfied	68	Female	Widowed	Low
113	41	5	6	4	6	5	5	5	5	20	6	5	5	3	Dissatisfied	65	Male	Married_Partner	Low
114	42	5	6	6	6	5	4	5	5	20	4	5	5	3	Dissatisfied	65	Male	Married_Partner	High
115	28	1	5	2	3	2	5	5	5	10	14	2	2	1	Dissatisfied	81	Male	Married_Partner	High
116	50	6	7	6	7	6	6	6	6	20	7	8	8	3	Satisfied	77	Male	Married_Partner	Low
117	27	2	5	3	4	3	4	2	4	7	12	3	3	3	Dissatisfied	77	Male	Married_Partner	High
118	45	6	7	6	6	6	4	5	5	25	7	8	8	3	Dissatisfied	86	Male	Widowed	Low
469	44	5	6	6	6	3	6	6	6	19	3	10	10	3	Dissatisfied	79	Female	Widowed	Low
470	47	7	7	7	7	4	4	5	6	5	11	2	3	2	Dissatisfied	82	Female	Widowed	Low
471	46	7	4	7	5	7	4	5	7	19	9	5	5	4	Dissatisfied	77	Male	Divorced	High
472	40	5	7	5	5	2	4	5	7	14	14	5	3	2	Dissatisfied	86	Male	Married_Partner	High
473	51	7	7	7	7	3	6	7	7	33	4	10	10	3	Satisfied	76	Female	Widowed	High
474	49	7	6	7	7	3	6	6	7	18	16	8	5	3	Dissatisfied	76	Male	Widowed	High
690	40	5	6	6	5	5	4	4	5	14	8	8	3	3	Dissatisfied	65	Male	Married_Partner	High
695	52	6	6	6	7	6	7	7	7	21	5	9	10	3	Dissatisfied	77	Female	Single	High
696	31	2	6	4	5	4	3	2	5	15	20	0	4	3	Dissatisfied	91	Female	Widowed	Low
697	33	3	2	2	5	5	4	5	7	25	13	5	7	3	Satisfied	90	Male	Married_Partner	High
698	39	3	6	4	6	4	5	5	6	19	12	10	9	2	Satisfied	82	Female	Widowed	Low
699	37	2	6	3	5	3	6	6	6	18	11	8	10	2	Dissatisfied	78	Male	Married_Partner	High
700	28	2	5	2	3	2	5	3	6	13	16	0	0	1	Dissatisfied	86	Male	Married_Partner	Low
724	46	6	6	4	5	5	7	6	7	26	13	10	10	2	Satisfied	75	Female	Widowed	High
725	44	4	7	5	6	3	6	6	7	13	18	4	5	3	Dissatisfied	67	Female	Married_Partner	High
726	43	4	6	5	6	4	7	4	7	19	12	6	5	2	Dissatisfied	87	Female	Widowed	Low
727	46	6	6	5	3	5	7	7	7	16	3	4	5	3	Dissatisfied	67	Male	Married_Partner	Low
728	34	3	7	3	4	3	5	3	6	24	10	7	8	2	Dissatisfied	89	Female	Widowed	Low
119	46	5	6	5	7	5	6	6	6	13	8	8	8	3	Dissatisfied	65	Female	Widowed	High
120	42	5	6	3	5	5	6	6	6	20	12	10	10	2	Dissatisfied	78	Female	Widowed	High
121	44	5	6	6	6	6	5	5	5	24	8	10	10	3	Satisfied	67	Male	Married_Partner	Low
122	37	3	6	3	5	4	5	6	5	11	12	2	3	2	Dissatisfied	79	Male	Married_Partner	Low
123	49	5	7	6	7	6	6	6	6	13	11	5	7	3	Dissatisfied	65	Female	Widowed	Low
124	44	5	6	4	6	5	6	6	6	16	8	7	7	3	Satisfied	65	Male	Married_Partner	High
125	27	2	4	3	3	3	4	4	4	10	16	2	2	2	Dissatisfied	81	Female	Widowed	Low
126	38	5	6	5	5	3	4	5	5	11	8	4	4	2	Dissatisfied	70	Male	Married_Partner	Low
127	41	5	6	4	5	5	6	4	6	8	11	6	6	3	Dissatisfied	67	Male	Widowed	Low
128	45	5	6	5	7	4	6	6	6	21	13	8	6	2	Dissatisfied	75	Female	Widowed	High
129	38	4	4	5	5	5	5	5	5	12	9	6	6	3	Dissatisfied	69	Female	Widowed	High
130	27	3	4	2	4	3	4	3	4	9	18	2	2	3	Dissatisfied	67	Female	Divorced	High
131	32	4	4	4	4	4	4	4	4	15	6	5	10	3	Dissatisfied	67	Male	Married_Partner	Low
132	45	2	7	5	7	5	6	7	6	11	10	8	8	3	Satisfied	67	Female	Widowed	High
133	44	6	4	5	7	6	4	6	6	21	9	5	8	3	Satisfied	65	Male	Married_Partner	Low
134	36	3	6	3	5	3	5	6	5	13	10	6	6	3	Dissatisfied	71	Male	Widowed	Low
135	25	2	4	2	4	3	4	2	4	5	16	1	1	3	Dissatisfied	68	Male	Married_Partner	Low
136	33	5	6	4	4	4	4	2	4	11	15	0	0	3	Dissatisfied	65	Female	Married_Partner	Low
137	38	4	5	4	5	6	4	5	5	16	10	0	0	2	Dissatisfied	65	Male	Widowed	Low
138	46	5	6	5	7	5	6	6	6	16	8	5	5	3	Dissatisfied	71	Female	Divorced	High
475	46	7	7	7	7	4	4	3	7	11	18	2	2	3	Dissatisfied	75	Female	Widowed	High
476	37	6	7	5	6	1	4	3	5	21	15	8	7	3	Satisfied	82	Female	Widowed	High
477	42	7	7	4	7	1	4	5	7	27	10	7	10	2	Satisfied	82	Male	Married_Partner	Low
478	44	5	7	5	7	4	4	5	7	26	7	10	10	3	Satisfied	82	Female	Married_Partner	Low
479	42	7	7	5	7	5	4	2	5	19	17	2	2	2	Dissatisfied	65	Female	Divorced	Low
480	49	7	7	7	7	7	4	3	7	20	6	3	5	3	Dissatisfied	78	Female	Divorced	High
481	47	7	6	6	7	4	4	6	7	22	3	5	9	3	Dissatisfied	74	Female	Married_Partner	Low
729	44	5	7	4	6	4	7	4	7	27	11	5	4	2	Dissatisfied	79	Female	Widowed	Low
731	47	5	6	6	6	6	6	6	6	22	3	2	3	3	Dissatisfied	72	Male	Married_Partner	Low
732	39	3	3	5	5	4	7	5	7	20	3	0	6	3	Dissatisfied	76	Male	Married_Partner	High
733	36	3	3	4	6	3	6	5	6	21	6	6	7	2	Dissatisfied	66	Female	Married_Partner	Low
734	53	6	7	7	6	6	7	7	7	13	7	5	9	3	Dissatisfied	68	Male	Married_Partner	High
737	40	5	6	4	6	2	7	3	7	18	4	5	9	3	Satisfied	92	Female	Widowed	High
738	49	7	5	7	4	6	7	6	7	25	3	4	7	3	Dissatisfied	76	Male	Married_Partner	Low
159	29	4	5	3	5	6	1	1	4	9	13	0	3	2	Dissatisfied	68	Female	Married_Partner	High
160	28	1	6	1	2	2	7	2	7	5	14	0	1	1	Dissatisfied	70	Male	Married_Partner	High
163	41	4	6	3	5	3	7	6	7	18	19	5	6	1	Dissatisfied	66	Female	Widowed	Low
164	54	7	7	6	6	7	7	7	7	28	6	9	8	3	Satisfied	79	Female	Widowed	High
165	33	4	5	2	7	4	3	3	5	14	22	0	0	1	Dissatisfied	65	Male	Married_Partner	High
166	55	7	7	7	6	7	7	7	7	33	3	8	9	4	Dissatisfied	75	Male	Married_Partner	High
167	37	5	5	4	4	4	5	4	6	23	14	5	6	1	Dissatisfied	82	Male	Widowed	Low
169	52	7	7	6	5	7	6	7	7	26	6	8	10	3	Dissatisfied	70	Female	Widowed	High
172	41	5	6	5	4	4	6	4	7	19	7	6	5	3	Satisfied	78	Female	Widowed	Low
275	31	4	4	4	4	4	4	4	3	18	8	6	5	2	Satisfied	79	Female	Widowed	Low
276	49	6	6	6	6	6	6	7	6	31	4	5	5	3	Satisfied	82	Male	Widowed	Low
277	39	5	6	5	5	5	5	4	4	21	5	5	4	3	Satisfied	77	Female	Widowed	Low
278	35	5	5	4	4	5	4	4	4	28	4	10	6	4	Satisfied	66	Male	Widowed	Low
279	45	6	6	7	6	6	6	3	5	25	10	7	4	2	Satisfied	84	Male	Widowed	High
352	30	3	4	4	2	4	5	3	5	15	16	4	3	3	Dissatisfied	77	Female	Single	Low
353	31	5	4	4	4	4	4	2	4	13	6	5	1	3	Dissatisfied	66	Male	Married_Partner	High
354	34	4	4	3	4	5	4	5	5	23	8	8	9	3	Dissatisfied	74	Female	Single	Low
355	35	4	4	4	5	5	4	5	4	17	15	5	5	4	Satisfied	77	Male	Married_Partner	High
356	48	4	5	5	7	7	6	7	7	24	10	10	10	3	Satisfied	68	Female	Widowed	High
357	31	4	5	3	3	4	4	3	5	19	13	2	4	2	Dissatisfied	85	Female	Widowed	Low
358	31	4	5	4	3	4	4	3	4	17	18	5	5	2	Dissatisfied	70	Female	Widowed	High
359	37	4	5	5	5	4	4	5	5	13	15	2	1	3	Dissatisfied	66	Female	Widowed	High
360	32	4	3	5	4	4	4	3	5	16	9	5	4	3	Dissatisfied	65	Male	Married_Partner	High
361	36	4	5	4	5	4	4	5	5	17	7	5	4	3	Dissatisfied	68	Female	Married_Partner	High
482	42	7	7	5	7	1	4	4	7	18	16	5	2	2	Satisfied	84	Female	Widowed	High
483	33	6	4	6	4	1	4	4	4	29	12	8	8	3	Satisfied	70	Female	Widowed	Low
484	48	4	7	7	7	7	6	3	7	21	11	7	7	3	Dissatisfied	74	Female	Married_Partner	High
485	50	7	7	7	7	1	7	7	7	34	16	10	10	3	Dissatisfied	68	Male	Married_Partner	Low
486	45	7	7	7	6	5	3	3	7	25	6	7	5	2	Satisfied	67	Male	Married_Partner	High
487	35	7	3	6	6	3	3	1	6	12	7	5	5	3	Dissatisfied	65	Male	Married_Partner	High
509	39	5	6	4	6	3	5	4	6	21	10	4	5	3	Dissatisfied	84	Female	Widowed	High
510	34	3	6	3	6	3	5	3	5	18	12	4	4	2	Dissatisfied	68	Male	Married_Partner	Low
511	43	4	6	5	6	4	6	6	6	18	8	5	5	3	Dissatisfied	80	Female	Widowed	High
512	38	4	6	4	6	4	5	4	5	18	14	3	3	2	Dissatisfied	76	Male	Widowed	Low
513	41	4	6	5	6	4	5	5	6	22	7	6	6	2	Satisfied	77	Female	Widowed	Low
514	47	6	6	6	6	6	5	6	6	21	5	4	9	3	Dissatisfied	69	Male	Married_Partner	Low
515	35	4	6	3	6	3	4	4	5	15	19	5	3	2	Satisfied	76	Female	Widowed	Low
540	42	4	7	5	5	4	6	4	7	12	13	1	5	2	Dissatisfied	79	Female	Widowed	Low
541	39	4	4	4	6	4	6	4	7	21	14	10	5	2	Satisfied	88	Female	Widowed	Low
542	52	6	7	6	7	6	7	6	7	24	8	10	8	2	Satisfied	86	Female	Widowed	High
543	41	6	6	5	6	2	6	4	6	22	14	8	3	2	Dissatisfied	65	Male	Divorced	High
544	56	7	7	7	7	7	7	7	7	33	4	10	10	3	Satisfied	80	Female	Widowed	High
643	46	5	7	5	6	5	5	6	7	25	10	10	10	2	Satisfied	85	Male	Married_Partner	High
644	47	5	7	6	6	6	6	5	6	30	8	8	8	3	Satisfied	65	Female	Widowed	Low
645	44	6	7	6	6	6	4	3	6	14	6	5	0	3	Dissatisfied	72	Female	Married_Partner	Low
646	29	2	6	2	4	3	4	3	5	11	18	1	1	2	Dissatisfied	85	Female	Widowed	Low
170	47	6	6	5	5	4	7	7	7	27	8	10	10	2	Dissatisfied	82	Female	Married_Partner	Low
171	37	5	5	3	3	3	7	4	7	19	9	8	3	3	Satisfied	93	Male	Married_Partner	Low
173	50	6	7	7	6	7	5	6	6	25	6	9	9	3	Satisfied	67	Female	Widowed	High
174	32	4	5	3	3	3	5	4	5	22	11	8	8	2	Dissatisfied	88	Female	Widowed	Low
175	50	6	7	6	7	6	5	6	7	29	2	9	9	3	Satisfied	74	Male	Married_Partner	High
280	34	4	4	3	5	5	4	4	5	17	9	7	5	3	Dissatisfied	65	Female	Divorced	High
281	33	4	5	4	4	4	4	4	4	16	16	5	4	2	Dissatisfied	79	Female	Widowed	High
282	40	5	5	5	5	5	5	5	5	19	9	6	4	3	Dissatisfied	74	Female	Divorced	High
283	35	4	5	5	4	5	4	3	5	20	14	3	3	3	Dissatisfied	74	Female	Divorced	High
284	39	5	4	5	5	5	5	5	5	20	7	7	6	3	Satisfied	76	Male	Widowed	High
362	36	4	5	4	4	4	5	5	5	13	13	3	3	2	Dissatisfied	74	Female	Single	High
363	36	5	5	3	4	4	5	5	5	13	9	5	4	3	Satisfied	77	Female	Widowed	High
364	37	5	4	4	5	4	5	5	5	11	9	1	1	2	Satisfied	68	Male	Married_Partner	High
365	32	2	4	4	2	5	3	6	6	11	14	0	0	2	Dissatisfied	76	Male	Married_Partner	High
366	42	6	4	6	6	6	5	5	4	21	2	6	6	4	Dissatisfied	67	Male	Married_Partner	High
367	38	5	4	5	4	5	5	5	5	22	6	5	2	3	Satisfied	72	Male	Married_Partner	High
368	36	4	5	4	5	4	5	4	5	20	12	4	2	2	Dissatisfied	78	Male	Married_Partner	High
369	40	5	6	3	4	4	6	6	6	14	11	5	5	3	Dissatisfied	80	Female	Widowed	High
370	38	4	5	5	5	4	5	4	6	15	10	4	4	5	Dissatisfied	81	Female	Widowed	Low
371	39	5	6	6	4	4	4	5	5	13	6	1	1	2	Satisfied	80	Female	Widowed	Low
516	45	5	4	6	6	6	6	6	6	26	6	9	10	4	Dissatisfied	72	Female	Married_Partner	High
517	38	4	6	4	6	5	4	3	6	15	9	3	3	2	Dissatisfied	69	Female	Widowed	Low
518	39	4	5	5	6	4	5	4	6	21	13	5	9	3	Dissatisfied	68	Female	Widowed	High
519	37	3	6	4	6	3	5	4	6	21	13	5	4	3	Satisfied	81	Female	Widowed	Low
520	38	3	6	3	6	3	6	5	6	26	8	5	6	2	Satisfied	89	Female	Widowed	Low
521	38	4	6	4	6	5	4	3	6	17	6	4	4	3	Satisfied	66	Female	Married_Partner	High
522	44	6	6	4	6	4	6	6	6	24	9	7	9	3	Dissatisfied	65	Female	Single	High
523	39	4	6	4	5	4	5	5	6	26	8	5	6	3	Satisfied	74	Male	Married_Partner	High
524	38	5	6	4	4	4	6	3	6	17	13	4	2	2	Dissatisfied	79	Male	Widowed	Low
525	45	6	6	6	5	4	6	6	6	21	5	5	5	3	Dissatisfied	65	Male	Married_Partner	High
647	44	5	7	3	6	5	6	6	6	18	10	5	5	2	Dissatisfied	76	Female	Widowed	Low
648	44	5	7	5	6	5	6	4	6	21	10	10	7	3	Satisfied	83	Female	Widowed	High
649	40	4	6	5	6	4	5	5	5	21	10	6	6	1	Dissatisfied	81	Female	Widowed	High
80	37	4	6	3	6	3	4	5	6	18	11	4	3	2	Satisfied	80	Female	Widowed	High
81	41	5	6	5	6	3	6	4	6	23	9	10	8	2	Satisfied	79	Female	Widowed	High
82	41	5	6	4	6	4	4	6	6	20	12	10	9	2	Satisfied	76	Female	Widowed	Low
83	37	5	6	4	6	4	4	3	5	17	9	6	4	3	Satisfied	81	Female	Single	High
84	48	5	6	6	6	6	7	6	6	22	11	3	4	2	Dissatisfied	81	Female	Widowed	High
85	45	5	6	4	6	7	5	6	6	17	3	4	5	3	Dissatisfied	65	Female	Widowed	High
285	44	6	6	6	5	5	5	6	5	22	8	8	7	3	Satisfied	76	Male	Widowed	High
286	48	6	6	6	6	6	6	6	6	23	8	8	8	3	Satisfied	66	Male	Married_Partner	High
287	48	6	6	6	6	6	6	6	6	25	5	6	5	3	Satisfied	65	Female	Married_Partner	High
288	37	4	5	4	4	5	5	5	5	22	8	6	4	3	Satisfied	82	Female	Widowed	High
534	33	7	1	1	7	2	7	1	7	15	15	3	3	2	Dissatisfied	68	Female	Divorced	High
535	54	6	7	7	7	6	7	7	7	33	2	6	10	3	Satisfied	85	Male	Married_Partner	Low
536	50	3	7	7	7	6	6	7	7	22	5	5	8	3	Satisfied	81	Female	Widowed	Low
537	48	6	7	6	7	6	7	2	7	17	5	6	5	3	Dissatisfied	78	Female	Widowed	High
538	52	6	7	7	7	6	6	7	6	18	5	8	8	3	Dissatisfied	70	Female	Widowed	High
539	35	2	7	7	4	5	4	2	4	14	10	2	3	3	Dissatisfied	68	Male	Widowed	High
650	43	5	7	5	6	5	4	5	6	16	6	5	5	3	Satisfied	74	Male	Married_Partner	High
86	48	5	6	6	6	6	5	7	7	23	8	5	3	3	Dissatisfied	82	Female	Widowed	High
87	33	3	6	3	6	3	4	3	5	20	18	3	4	2	Dissatisfied	79	Female	Widowed	Low
88	44	5	5	5	6	6	5	6	6	21	7	9	7	3	Satisfied	75	Female	Widowed	High
89	39	4	6	4	6	5	5	4	5	20	11	3	3	2	Dissatisfied	67	Female	Married_Partner	Low
90	38	5	6	4	5	4	3	6	5	23	12	5	5	3	Satisfied	78	Female	Widowed	Low
91	45	5	6	6	6	5	4	7	6	18	10	5	5	3	Dissatisfied	83	Female	Widowed	High
289	40	5	5	5	5	5	5	5	5	19	6	5	4	3	Satisfied	86	Female	Widowed	High
290	45	6	7	6	5	5	5	6	5	21	10	8	7	3	Dissatisfied	69	Female	Widowed	High
291	41	5	6	5	5	4	5	6	5	19	7	8	6	2	Satisfied	67	Female	Widowed	Low
292	40	5	5	5	5	5	5	5	5	21	10	6	5	2	Dissatisfied	79	Female	Widowed	High
372	33	4	3	3	5	4	4	5	5	14	9	5	5	2	Dissatisfied	74	Female	Divorced	Low
373	28	4	4	4	3	1	5	3	4	16	20	5	5	2	Dissatisfied	80	Female	Widowed	Low
374	35	4	4	5	3	5	4	5	5	17	7	5	5	2	Satisfied	66	Female	Widowed	Low
375	26	3	3	4	3	3	3	5	2	15	13	10	7	3	Satisfied	83	Female	Widowed	Low
376	35	4	4	3	4	5	5	5	5	15	10	3	2	2	Dissatisfied	67	Female	Married_Partner	High
377	36	4	4	5	4	4	5	5	5	19	13	4	2	2	Satisfied	71	Male	Married_Partner	Low
378	27	3	4	3	2	2	4	4	5	13	24	5	3	2	Dissatisfied	88	Female	Widowed	Low
379	33	4	4	4	3	4	4	5	5	16	12	10	8	2	Satisfied	79	Male	Widowed	High
380	35	4	4	5	4	4	5	5	4	20	8	10	8	3	Satisfied	84	Female	Widowed	Low
531	55	7	7	6	7	7	7	7	7	30	7	8	10	3	Satisfied	78	Female	Widowed	High
532	54	7	6	7	7	6	7	7	7	23	0	2	10	4	Satisfied	80	Male	Married_Partner	High
533	55	7	7	7	6	7	7	7	7	32	3	5	8	3	Satisfied	78	Male	Married_Partner	High
651	42	6	7	4	6	6	4	3	6	17	10	8	5	3	Satisfied	65	Female	Widowed	High
92	35	4	6	4	4	5	4	3	5	16	8	5	5	3	Dissatisfied	72	Male	Married_Partner	High
93	31	1	6	2	5	4	4	3	6	19	15	5	5	2	Dissatisfied	81	Male	Married_Partner	Low
94	39	5	6	4	6	5	4	4	5	20	7	5	6	3	Dissatisfied	69	Male	Divorced	High
95	45	5	6	3	6	6	6	7	6	19	5	6	8	4	Dissatisfied	65	Male	Married_Partner	High
96	48	6	6	7	6	5	6	7	5	23	8	4	2	1	Satisfied	79	Male	Married_Partner	High
97	41	5	6	4	6	4	6	4	6	26	4	9	9	3	Satisfied	80	Male	Married_Partner	High
98	39	6	6	3	6	6	4	3	5	21	6	4	6	3	Dissatisfied	71	Male	Widowed	High
450	37	3	7	5	5	3	4	4	6	19	7	8	5	3	Satisfied	76	Female	Widowed	Low
451	34	6	3	4	2	6	4	2	7	17	5	5	8	5	Dissatisfied	66	Female	Single	Low
452	30	4	5	4	5	2	4	1	5	21	23	5	5	1	Satisfied	77	Male	Widowed	Low
453	25	5	1	3	5	2	2	3	4	16	16	2	5	2	Dissatisfied	76	Female	Widowed	Low
454	46	7	7	5	7	5	6	2	7	11	22	4	2	2	Satisfied	73	Female	Widowed	High
455	45	6	4	6	7	6	5	4	7	22	11	8	10	3	Satisfied	79	Female	Married_Partner	High
652	41	5	5	4	5	4	6	6	6	26	11	8	8	3	Satisfied	78	Male	Married_Partner	High
653	27	3	4	3	4	3	4	3	3	13	11	4	0	2	Dissatisfied	80	Male	Widowed	Low
654	38	5	6	4	5	4	4	5	5	16	10	10	10	3	Satisfied	69	Female	Widowed	High
655	36	4	4	3	4	4	5	6	6	10	15	0	0	2	Dissatisfied	80	Male	Widowed	Low
656	38	4	6	4	5	4	5	5	5	15	10	5	8	2	Dissatisfied	79	Female	Married_Partner	High
744	51	6	7	6	6	6	7	6	7	31	3	10	10	3	Satisfied	84	Female	Widowed	High
61	32	2	6	6	5	2	4	2	5	15	19	2	4	2	Satisfied	90	Female	Widowed	Low
62	44	5	6	5	6	4	6	6	6	21	11	3	5	2	Satisfied	81	Female	Widowed	High
63	38	3	6	6	6	4	5	3	5	15	13	3	2	2	Satisfied	87	Female	Widowed	Low
64	45	5	6	5	6	6	6	5	6	25	6	8	9	3	Dissatisfied	71	Female	Divorced	High
65	28	2	6	1	6	2	4	2	5	22	15	4	1	1	Dissatisfied	79	Male	Married_Partner	Low
66	39	3	6	3	6	4	5	6	6	19	14	3	4	2	Satisfied	89	Male	Widowed	Low
67	42	5	6	4	6	5	5	5	6	17	11	3	3	3	Dissatisfied	76	Female	Married_Partner	High
68	46	5	6	6	6	5	6	6	6	26	5	9	8	3	Satisfied	76	Female	Divorced	High
69	36	4	3	4	6	4	4	5	6	19	16	5	3	2	Dissatisfied	77	Female	Widowed	High
71	37	5	3	4	6	6	3	4	6	17	12	4	3	2	Dissatisfied	78	Female	Widowed	High
381	35	5	4	4	4	5	4	5	4	18	3	5	5	4	Dissatisfied	67	Male	Married_Partner	Low
382	35	4	6	4	4	1	4	6	6	21	5	9	8	4	Satisfied	65	Male	Married_Partner	Low
383	30	4	3	4	3	4	4	3	5	19	18	7	1	2	Dissatisfied	76	Female	Widowed	Low
384	29	3	5	3	1	4	4	4	5	20	12	5	3	2	Satisfied	79	Female	Widowed	Low
385	35	3	4	5	4	4	5	5	5	18	9	4	1	2	Satisfied	87	Female	Divorced	Low
386	34	4	3	5	3	4	5	5	5	20	11	6	6	2	Satisfied	84	Female	Widowed	Low
387	30	3	3	2	5	4	3	5	5	20	5	7	3	2	Satisfied	67	Male	Married_Partner	High
388	34	4	3	3	5	4	5	5	5	22	7	10	8	2	Satisfied	72	Male	Married_Partner	Low
389	36	1	5	6	4	5	4	6	5	14	12	5	0	3	Dissatisfied	68	Male	Widowed	Low
390	24	4	2	4	2	4	3	1	4	15	22	5	2	2	Dissatisfied	75	Male	Widowed	Low
391	44	5	5	6	5	5	6	6	6	22	18	5	3	3	Dissatisfied	67	Female	Widowed	Low
456	42	7	5	5	6	4	4	5	6	11	15	0	5	2	Dissatisfied	80	Female	Widowed	Low
457	47	7	7	7	7	4	4	5	6	29	6	8	9	2	Dissatisfied	71	Female	Widowed	High
458	50	5	7	7	7	6	4	7	7	27	9	8	8	4	Satisfied	71	Female	Married_Partner	High
459	44	5	6	6	5	6	5	5	6	13	8	5	5	3	Dissatisfied	75	Male	Divorced	Low
460	38	6	7	5	3	5	4	2	6	17	10	6	5	3	Dissatisfied	69	Female	Widowed	High
461	36	6	7	1	7	1	6	3	5	24	6	8	8	3	Dissatisfied	69	Female	Married_Partner	High
526	50	3	7	7	7	7	6	6	7	11	20	4	4	3	Dissatisfied	70	Female	Divorced	High
527	54	6	6	7	7	7	7	7	7	27	9	7	8	3	Satisfied	81	Female	Widowed	High
528	41	4	6	3	6	4	5	6	7	28	8	10	7	1	Satisfied	86	Male	Married_Partner	High
529	44	5	7	2	7	2	7	7	7	18	11	7	5	2	Dissatisfied	83	Male	Married_Partner	High
530	50	5	7	7	5	7	5	7	7	28	1	9	9	4	Satisfied	68	Female	Widowed	High
657	37	4	7	5	5	3	4	5	4	16	6	5	5	2	Satisfied	69	Female	Widowed	High
70	38	5	7	6	2	6	6	2	4	13	13	6	5	2	Dissatisfied	74	Male	Widowed	High
72	45	5	5	6	7	4	7	4	7	16	15	9	10	1	Satisfied	91	Male	Widowed	High
73	44	5	6	6	6	5	4	6	6	13	3	5	5	3	Satisfied	66	Female	Widowed	High
74	43	6	6	5	6	5	5	5	5	23	5	8	8	3	Satisfied	80	Female	Widowed	High
75	40	5	6	4	6	4	4	5	6	19	13	5	3	2	Satisfied	89	Male	Widowed	Low
76	46	6	7	6	7	5	4	4	7	23	6	1	10	3	Dissatisfied	73	Female	Widowed	High
77	48	6	7	6	6	5	6	6	6	24	7	7	5	3	Dissatisfied	78	Female	Divorced	High
78	30	3	6	2	3	2	4	3	7	12	18	2	2	1	Dissatisfied	75	Male	Married_Partner	Low
79	32	3	6	3	6	2	3	3	6	16	20	5	4	1	Dissatisfied	77	Male	Married_Partner	High
139	31	3	6	3	6	2	3	2	6	13	8	2	2	2	Dissatisfied	84	Female	Widowed	Low
140	41	5	6	4	6	4	4	6	6	12	11	3	3	2	Dissatisfied	83	Female	Widowed	Low
141	41	5	6	5	5	5	5	5	5	20	7	4	8	3	Dissatisfied	69	Female	Widowed	Low
142	46	4	7	4	6	6	6	6	7	20	9	5	8	3	Dissatisfied	65	Female	Married_Partner	High
143	50	7	7	5	7	7	6	6	5	26	11	5	5	2	Satisfied	86	Male	Widowed	High
144	51	7	6	7	6	6	6	6	7	25	2	7	6	3	Satisfied	65	Male	Married_Partner	High
179	32	2	4	4	4	5	5	3	5	14	6	5	5	3	Satisfied	67	Male	Married_Partner	Low
180	36	4	4	5	4	4	5	5	5	17	9	5	3	2	Satisfied	69	Female	Married_Partner	Low
181	33	4	3	4	5	5	3	4	5	19	12	5	2	3	Dissatisfied	68	Male	Married_Partner	Low
182	31	4	4	3	3	2	5	5	5	22	8	10	10	2	Satisfied	87	Male	Married_Partner	High
183	34	2	5	5	3	4	5	5	5	20	12	5	3	3	Satisfied	75	Female	Widowed	Low
184	34	4	4	5	4	5	4	4	4	14	17	3	1	2	Dissatisfied	65	Male	Married_Partner	Low
185	35	4	3	5	5	5	5	4	4	12	14	5	2	3	Dissatisfied	66	Female	Divorced	Low
186	38	5	4	6	5	7	4	3	4	21	10	9	5	2	Satisfied	77	Male	Married_Partner	High
187	33	5	3	4	5	6	4	3	3	23	18	8	7	2	Dissatisfied	66	Female	Married_Partner	High
188	35	4	4	5	4	5	4	5	4	21	9	5	5	3	Dissatisfied	65	Male	Married_Partner	High
462	42	7	1	6	7	2	5	7	7	20	13	5	5	3	Satisfied	76	Male	Widowed	Low
463	35	4	2	3	7	1	4	7	7	12	20	5	2	3	Dissatisfied	69	Male	Widowed	High
464	38	7	7	4	7	1	4	1	7	24	8	5	5	3	Satisfied	85	Female	Widowed	High
465	28	3	4	1	4	1	7	1	7	24	14	3	3	2	Dissatisfied	75	Male	Married_Partner	Low
466	45	4	7	5	7	4	5	6	7	18	8	5	9	3	Dissatisfied	72	Male	Married_Partner	Low
467	50	6	6	7	6	6	6	6	7	25	4	9	10	4	Satisfied	70	Male	Married_Partner	Low
468	44	6	6	4	6	6	4	6	6	18	8	5	5	2	Dissatisfied	75	Male	Married_Partner	High
658	37	5	5	5	5	5	4	3	5	10	10	1	1	3	Satisfied	67	Male	Single	Low
659	45	7	7	6	5	6	4	5	5	14	7	5	5	3	Dissatisfied	73	Male	Married_Partner	Low
739	44	3	6	5	6	6	6	5	7	10	15	8	3	2	Dissatisfied	76	Female	Widowed	High
740	41	5	6	3	6	5	7	4	5	14	8	3	4	3	Dissatisfied	71	Male	Married_Partner	Low
741	42	3	6	5	4	5	6	6	7	12	14	1	3	4	Dissatisfied	67	Female	Widowed	High
742	33	4	5	3	5	3	4	2	7	15	19	2	3	3	Dissatisfied	89	Female	Widowed	Low
743	38	4	6	2	6	4	4	5	7	9	14	3	3	2	Dissatisfied	76	Female	Widowed	High
745	42	5	6	3	4	6	6	6	6	16	8	5	4	3	Dissatisfied	68	Female	Widowed	High
746	38	4	7	3	3	3	7	4	7	31	12	8	8	2	Satisfied	92	Female	Widowed	Low
747	36	4	7	3	4	3	5	3	7	15	14	9	7	2	Satisfied	92	Female	Widowed	Low
748	42	6	5	4	5	5	5	6	6	19	12	5	6	3	Dissatisfied	79	Male	Widowed	Low
749	48	5	7	5	6	7	6	5	7	18	2	10	10	4	Satisfied	68	Male	Married_Partner	High
750	41	5	5	4	5	4	6	5	7	22	10	5	4	3	Satisfied	80	Female	Widowed	Low
751	52	7	7	7	6	7	6	6	6	18	6	8	7	3	Dissatisfied	66	Male	Married_Partner	Low
752	38	5	5	4	4	5	5	5	5	15	10	5	6	2	Dissatisfied	78	Male	Divorced	Low
753	37	4	5	4	5	4	5	5	5	13	16	4	4	3	Dissatisfied	79	Male	Divorced	High
145	45	6	6	5	6	5	6	5	6	18	9	4	3	3	Dissatisfied	71	Female	Widowed	Low
146	45	5	6	5	6	5	6	5	7	21	10	3	4	2	Dissatisfied	89	Female	Widowed	High
147	34	1	6	3	6	2	6	5	5	18	16	3	6	1	Dissatisfied	72	Female	Widowed	High
148	36	3	6	3	6	4	4	4	6	21	16	4	4	2	Satisfied	80	Female	Widowed	Low
149	35	3	6	3	6	4	4	3	6	12	15	4	4	1	Dissatisfied	80	Female	Widowed	High
150	41	5	6	4	6	4	4	6	6	18	12	5	4	1	Dissatisfied	72	Male	Widowed	High
161	42	5	6	4	5	5	6	5	6	18	3	8	10	3	Dissatisfied	69	Male	Married_Partner	High
162	39	5	6	3	5	4	6	3	7	23	16	7	7	3	Satisfied	78	Female	Widowed	High
189	32	3	4	4	4	4	4	5	4	15	7	5	2	3	Dissatisfied	73	Male	Divorced	High
190	34	4	4	3	4	4	5	5	5	19	9	5	5	3	Satisfied	68	Female	Married_Partner	High
191	44	5	5	5	5	6	6	6	6	24	7	5	3	4	Satisfied	87	Female	Widowed	Low
192	35	4	5	4	4	4	4	5	5	18	5	7	6	2	Dissatisfied	71	Female	Married_Partner	High
193	35	3	4	4	5	4	5	5	5	18	5	5	5	3	Satisfied	69	Female	Widowed	Low
194	37	3	5	4	3	4	6	6	6	16	9	4	6	2	Dissatisfied	66	Female	Widowed	High
195	32	3	3	4	3	4	5	5	5	17	10	5	3	3	Satisfied	81	Male	Widowed	Low
196	36	4	5	4	5	4	4	5	5	16	9	6	3	3	Dissatisfied	77	Female	Widowed	High
197	39	5	5	4	5	5	5	4	6	16	14	5	5	1	Dissatisfied	71	Female	Widowed	High
198	35	6	2	4	7	4	5	2	5	17	10	5	6	2	Dissatisfied	81	Female	Widowed	Low
412	25	1	7	1	4	1	3	1	7	19	15	5	8	1	Satisfied	76	Female	Married_Partner	High
413	43	7	7	5	7	3	4	3	7	29	13	10	10	3	Satisfied	79	Female	Widowed	Low
414	51	7	7	7	7	4	7	5	7	18	11	7	9	2	Dissatisfied	75	Female	Divorced	High
415	42	4	7	6	7	4	4	3	7	22	12	6	6	3	Dissatisfied	69	Male	Married_Partner	High
416	42	4	6	5	6	4	5	6	6	23	7	7	8	2	Dissatisfied	70	Male	Married_Partner	Low
417	46	6	6	6	6	6	4	6	6	19	3	4	6	3	Dissatisfied	65	Male	Married_Partner	High
418	40	6	7	6	7	2	4	2	6	28	12	8	7	1	Dissatisfied	79	Female	Widowed	Low
419	47	7	7	7	7	1	5	6	7	7	16	2	5	2	Dissatisfied	80	Female	Divorced	Low
420	46	7	7	3	7	2	6	7	7	30	8	5	5	2	Satisfied	72	Female	Widowed	Low
421	47	7	7	7	7	1	4	7	7	21	15	7	7	2	Satisfied	79	Female	Widowed	Low
422	21	1	5	2	2	2	4	1	4	12	19	5	2	2	Dissatisfied	69	Male	Married_Partner	High
423	36	5	6	5	4	1	4	5	6	15	17	5	0	2	Dissatisfied	81	Female	Widowed	Low
424	43	7	7	5	7	2	4	4	7	20	3	7	5	4	Satisfied	85	Female	Widowed	Low
425	37	5	7	5	7	1	5	1	6	26	17	10	5	2	Satisfied	76	Female	Widowed	Low
426	47	7	7	5	7	3	4	7	7	16	14	6	10	2	Dissatisfied	78	Female	Widowed	Low
427	50	7	7	7	7	7	5	3	7	12	9	3	3	3	Dissatisfied	66	Female	Married_Partner	High
428	38	3	6	3	6	3	6	5	6	20	12	4	5	1	Dissatisfied	79	Male	Married_Partner	High
429	27	1	6	1	3	1	4	5	6	21	17	2	2	2	Satisfied	81	Male	Widowed	Low
430	26	3	6	1	6	1	2	2	5	17	22	3	3	2	Dissatisfied	84	Male	Married_Partner	Low
660	35	4	6	3	6	4	4	2	6	12	10	6	6	3	Dissatisfied	65	Male	Married_Partner	High
716	50	7	7	6	6	6	6	6	6	33	5	9	8	4	Dissatisfied	76	Male	Married_Partner	Low
717	52	6	7	6	6	6	7	7	7	26	9	7	8	3	Dissatisfied	71	Male	Married_Partner	Low
718	45	5	6	5	6	5	6	6	6	25	16	7	3	2	Dissatisfied	68	Male	Widowed	Low
719	28	3	3	1	5	3	4	3	6	20	6	5	5	3	Dissatisfied	65	Male	Married_Partner	High
720	45	7	6	5	5	6	6	3	7	16	13	3	3	3	Dissatisfied	86	Female	Widowed	High
721	53	6	7	6	7	6	7	7	7	31	6	7	8	3	Satisfied	75	Female	Widowed	High
151	46	6	6	5	6	6	5	6	6	16	12	4	5	2	Dissatisfied	72	Male	Married_Partner	Low
152	36	3	6	4	6	4	5	3	5	18	13	3	3	2	Dissatisfied	85	Male	Widowed	Low
153	41	5	6	5	6	5	4	4	6	23	11	3	3	2	Dissatisfied	80	Male	Widowed	Low
154	41	5	6	5	6	5	4	4	6	16	9	5	4	3	Dissatisfied	78	Male	Married_Partner	High
155	42	6	5	4	6	5	5	5	6	22	9	10	10	3	Satisfied	81	Male	Widowed	High
156	33	4	3	3	6	6	4	3	4	18	5	5	4	3	Dissatisfied	70	Male	Married_Partner	Low
157	37	5	5	5	5	4	5	3	5	20	12	5	3	2	Dissatisfied	69	Female	Widowed	Low
158	42	4	6	4	6	5	6	5	6	17	7	5	5	3	Dissatisfied	78	Female	Married_Partner	Low
564	46	5	7	5	7	4	6	6	6	27	10	10	10	2	Satisfied	81	Female	Widowed	Low
565	39	4	6	4	6	4	5	5	5	16	7	3	3	3	Satisfied	77	Female	Widowed	High
566	32	4	4	3	5	4	4	3	5	12	10	3	0	3	Dissatisfied	70	Female	Married_Partner	High
567	36	4	4	6	4	5	4	5	4	22	10	7	7	3	Satisfied	77	Male	Married_Partner	Low
568	44	5	5	5	6	5	6	6	6	16	6	5	2	3	Satisfied	72	Female	Widowed	High
569	36	4	5	3	5	4	5	5	5	10	11	2	2	2	Dissatisfied	83	Female	Widowed	High
661	42	5	6	5	6	5	4	5	6	18	11	6	6	3	Satisfied	69	Male	Married_Partner	High
168	51	6	6	6	6	6	7	7	7	28	3	9	7	3	Dissatisfied	65	Male	Married_Partner	High
199	54	7	7	7	6	6	7	7	7	23	1	0	10	3	Dissatisfied	66	Female	Divorced	High
200	40	6	6	2	7	7	4	2	6	12	4	0	1	3	Dissatisfied	67	Female	Widowed	High
201	49	6	7	5	6	6	6	7	6	22	4	5	9	3	Satisfied	88	Female	Widowed	High
202	35	5	2	4	6	4	6	2	6	20	13	5	3	3	Dissatisfied	76	Female	Divorced	Low
203	51	7	7	7	7	7	7	2	7	32	4	8	5	3	Satisfied	79	Male	Married_Partner	High
204	46	4	7	5	7	4	6	6	7	23	18	5	5	3	Dissatisfied	79	Female	Widowed	Low
205	48	6	6	6	6	6	6	6	6	23	2	8	8	4	Dissatisfied	78	Male	Married_Partner	High
206	29	4	2	3	6	6	3	1	4	20	20	6	5	3	Dissatisfied	76	Female	Widowed	Low
392	37	3	6	3	6	4	5	4	6	22	10	5	7	2	Dissatisfied	80	Male	Married_Partner	High
393	39	5	6	4	6	5	4	3	6	15	7	2	2	3	Dissatisfied	66	Female	Widowed	Low
394	41	5	6	5	6	5	5	3	6	17	9	6	6	3	Dissatisfied	66	Female	Married_Partner	High
395	52	6	7	7	7	6	7	6	6	27	11	7	10	3	Dissatisfied	70	Female	Widowed	High
396	47	6	6	5	6	6	6	6	6	26	7	9	10	3	Dissatisfied	76	Male	Widowed	High
397	39	3	6	3	6	3	6	6	6	26	14	8	5	3	Dissatisfied	92	Female	Widowed	High
398	45	6	6	7	6	5	4	5	6	17	6	5	5	3	Dissatisfied	71	Male	Divorced	Low
399	38	5	6	3	6	4	4	4	6	20	16	3	4	2	Satisfied	79	Female	Married_Partner	High
400	45	6	6	5	6	6	6	4	6	25	9	8	9	3	Dissatisfied	70	Female	Widowed	Low
411	36	5	5	4	5	3	5	4	5	19	14	5	3	2	Dissatisfied	78	Female	Widowed	Low
570	42	4	6	4	6	4	6	6	6	14	9	5	10	3	Dissatisfied	65	Female	Widowed	Low
571	40	5	6	4	6	4	6	3	6	15	10	5	5	2	Dissatisfied	76	Female	Widowed	High
572	35	4	7	3	3	3	5	5	5	13	13	2	2	2	Dissatisfied	66	Male	Widowed	High
573	35	2	5	3	5	5	5	5	5	13	10	5	6	3	Dissatisfied	79	Male	Widowed	High
574	29	2	6	3	3	3	4	4	4	18	18	0	0	3	Dissatisfied	76	Female	Widowed	High
575	34	3	5	3	5	4	4	5	5	9	6	0	1	2	Dissatisfied	71	Male	Widowed	Low
713	47	3	7	7	7	5	7	4	7	19	1	2	5	3	Dissatisfied	72	Male	Married_Partner	High
714	42	4	7	5	5	4	6	5	6	18	4	5	5	3	Dissatisfied	71	Female	Married_Partner	High
715	54	7	5	7	7	7	7	7	7	33	1	9	9	4	Satisfied	75	Male	Married_Partner	Low
722	50	6	6	7	6	6	7	5	7	29	2	10	9	3	Satisfied	83	Male	Married_Partner	High
723	47	4	7	6	5	5	7	6	7	25	9	8	9	2	Satisfied	79	Female	Divorced	Low
207	54	7	5	7	7	7	7	7	7	18	4	3	10	3	Dissatisfied	74	Male	Married_Partner	Low
208	37	3	5	2	7	3	7	3	7	15	7	3	10	3	Satisfied	75	Male	Married_Partner	Low
238	42	4	5	6	5	5	6	5	6	18	13	4	1	3	Dissatisfied	70	Female	Widowed	High
239	40	6	5	5	6	2	6	4	6	22	9	6	7	3	Dissatisfied	81	Female	Married_Partner	Low
240	39	5	5	5	5	2	6	5	6	14	10	3	3	2	Dissatisfied	66	Female	Widowed	High
241	31	2	2	1	5	6	6	3	6	5	19	0	0	2	Dissatisfied	68	Female	Widowed	High
242	38	4	5	4	6	3	6	4	6	20	10	3	2	3	Dissatisfied	80	Female	Widowed	High
243	39	5	5	5	5	2	6	5	6	20	10	8	8	3	Satisfied	67	Male	Married_Partner	High
244	42	5	6	6	6	2	6	5	6	23	8	7	7	3	Dissatisfied	79	Female	Single	High
245	44	3	6	4	6	7	6	6	6	15	10	5	3	2	Dissatisfied	71	Female	Married_Partner	High
246	40	5	5	5	5	4	6	4	6	19	10	5	5	3	Dissatisfied	75	Female	Married_Partner	High
247	44	5	5	5	6	5	6	6	6	20	6	8	8	3	Satisfied	77	Female	Widowed	High
248	43	5	5	5	5	6	6	5	6	23	13	5	2	2	Dissatisfied	79	Male	Married_Partner	Low
249	44	5	5	5	5	6	6	6	6	6	13	1	1	2	Dissatisfied	74	Female	Widowed	High
250	35	3	5	3	5	5	6	2	6	9	11	4	2	3	Dissatisfied	78	Male	Married_Partner	High
251	39	5	4	5	5	2	6	6	6	27	6	5	5	3	Satisfied	79	Male	Married_Partner	High
252	39	5	3	5	5	5	6	4	6	25	9	5	5	3	Dissatisfied	81	Male	Married_Partner	High
253	39	5	4	5	5	6	6	4	4	27	10	5	7	2	Dissatisfied	69	Male	Married_Partner	Low
254	41	3	5	5	5	4	6	6	7	22	5	3	3	3	Satisfied	81	Male	Married_Partner	High
255	47	5	6	6	6	6	6	6	6	20	1	9	5	4	Dissatisfied	69	Female	Divorced	High
256	27	2	2	5	4	4	4	2	4	14	7	5	5	3	Satisfied	69	Male	Married_Partner	High
401	36	3	6	3	6	3	4	5	6	21	13	5	5	2	Dissatisfied	82	Female	Widowed	Low
402	41	5	4	4	6	4	6	6	6	23	8	5	6	3	Dissatisfied	83	Female	Widowed	High
403	39	4	6	3	6	5	5	4	6	18	12	2	5	1	Dissatisfied	70	Male	Married_Partner	Low
404	33	3	6	2	6	3	4	3	6	19	11	5	5	2	Satisfied	85	Female	Widowed	Low
405	36	3	6	3	7	4	4	4	5	19	11	4	4	2	Dissatisfied	82	Female	Divorced	Low
406	46	7	6	5	7	5	5	6	5	23	7	7	8	3	Dissatisfied	69	Female	Widowed	High
407	40	6	6	5	6	5	4	4	4	21	5	4	6	3	Satisfied	75	Male	Married_Partner	High
408	41	6	6	4	6	6	4	3	6	17	12	2	3	3	Dissatisfied	79	Male	Married_Partner	High
409	42	4	6	4	6	3	6	7	6	23	8	5	5	2	Satisfied	84	Male	Married_Partner	Low
410	50	6	6	6	6	7	6	7	6	26	8	10	10	2	Dissatisfied	72	Female	Married_Partner	Low
576	46	6	6	5	6	5	6	6	6	15	10	7	8	3	Satisfied	65	Female	Married_Partner	High
577	42	5	7	5	6	4	5	5	5	21	11	5	5	3	Dissatisfied	86	Female	Married_Partner	High
578	44	6	7	5	6	4	4	6	6	24	10	5	8	3	Satisfied	75	Female	Widowed	High
579	34	4	5	3	4	3	5	5	5	15	5	10	10	3	Satisfied	88	Male	Married_Partner	Low
730	52	6	7	6	6	6	7	7	7	28	5	10	10	3	Satisfied	78	Male	Married_Partner	High
735	47	6	6	6	5	6	6	5	7	17	10	6	7	3	Dissatisfied	82	Male	Married_Partner	High
736	44	5	6	4	5	4	7	6	7	25	6	7	7	3	Dissatisfied	81	Female	Married_Partner	High
176	34	3	7	3	3	7	3	3	5	13	10	8	5	3	Dissatisfied	65	Female	Married_Partner	High
177	36	5	5	3	3	5	5	5	5	18	12	4	5	2	Dissatisfied	80	Female	Married_Partner	High
178	36	5	6	3	4	3	6	3	6	16	15	5	3	3	Dissatisfied	87	Female	Widowed	High
209	48	6	6	6	6	6	6	6	6	27	3	0	10	3	Satisfied	80	Female	Divorced	High
210	22	2	3	1	1	5	4	1	5	10	4	2	0	3	Satisfied	71	Male	Married_Partner	Low
211	56	7	7	7	7	7	7	7	7	34	1	10	10	4	Satisfied	65	Female	Married_Partner	High
212	54	6	7	6	7	7	7	7	7	18	3	10	10	3	Dissatisfied	75	Female	Widowed	Low
213	43	4	7	7	7	7	2	2	7	16	18	3	3	2	Dissatisfied	78	Female	Married_Partner	High
214	42	5	6	3	6	2	7	6	7	16	13	8	10	3	Satisfied	85	Female	Widowed	Low
215	47	7	5	5	6	7	5	6	6	18	6	6	7	3	Dissatisfied	71	Male	Married_Partner	High
216	51	6	7	7	7	7	5	6	6	18	3	8	4	3	Satisfied	74	Male	Married_Partner	High
217	38	2	7	5	6	3	6	3	6	13	17	7	6	2	Dissatisfied	69	Female	Widowed	Low
293	39	2	6	6	6	2	6	5	6	8	18	2	2	2	Dissatisfied	80	Female	Widowed	High
294	41	5	7	5	5	2	6	5	6	10	8	4	4	3	Dissatisfied	74	Male	Married_Partner	High
295	39	5	5	5	5	2	6	5	6	19	16	4	4	3	Satisfied	78	Female	Widowed	High
296	26	4	6	1	2	1	6	2	4	11	21	4	4	1	Dissatisfied	73	Female	Widowed	High
297	22	1	2	2	2	1	6	2	6	6	13	5	5	2	Dissatisfied	83	Female	Married_Partner	High
298	44	5	5	5	5	7	6	5	6	25	9	5	5	3	Satisfied	65	Male	Married_Partner	High
299	41	5	6	6	5	2	6	5	6	18	8	4	4	3	Satisfied	69	Male	Widowed	High
300	32	2	4	2	5	5	6	2	6	7	13	2	2	2	Dissatisfied	71	Female	Married_Partner	Low
301	39	5	5	5	4	3	6	5	6	20	4	8	7	3	Satisfied	74	Female	Widowed	High
302	35	2	5	2	5	5	6	5	5	22	3	9	7	3	Satisfied	73	Male	Married_Partner	High
303	33	2	5	2	4	5	6	3	6	12	15	2	3	3	Satisfied	68	Male	Divorced	Low
304	36	3	5	5	5	2	6	4	6	18	8	6	6	3	Satisfied	78	Male	Married_Partner	Low
305	46	6	6	6	6	6	6	4	6	25	10	7	5	3	Satisfied	69	Female	Widowed	Low
306	53	6	6	7	7	7	7	6	7	14	9	6	6	3	Dissatisfied	74	Male	Married_Partner	High
307	43	6	6	6	6	3	6	4	6	17	1	8	8	3	Satisfied	66	Female	Married_Partner	High
308	45	7	5	5	5	6	6	5	6	18	9	9	9	2	Satisfied	66	Female	Widowed	High
309	43	6	6	6	6	2	6	5	6	23	5	10	7	2	Satisfied	78	Female	Widowed	High
310	46	5	5	6	6	6	6	6	6	21	8	9	9	3	Satisfied	79	Female	Widowed	High
311	42	5	6	5	6	5	5	5	5	24	9	10	10	3	Satisfied	79	Female	Widowed	High
488	36	3	6	3	6	3	5	4	6	21	13	4	3	2	Satisfied	78	Male	Widowed	Low
489	44	6	6	6	6	5	5	4	6	20	12	5	2	3	Satisfied	67	Female	Divorced	High
490	43	5	6	3	6	6	5	6	6	24	11	7	9	1	Satisfied	68	Female	Widowed	High
491	46	5	6	6	6	5	6	6	6	23	8	8	8	3	Satisfied	81	Male	Married_Partner	High
492	36	3	6	3	6	3	4	4	7	18	15	2	2	2	Dissatisfied	79	Female	Widowed	Low
493	39	4	6	6	6	3	4	4	6	16	12	3	4	2	Dissatisfied	87	Female	Widowed	Low
494	42	4	6	5	7	5	4	5	6	19	10	4	3	2	Dissatisfied	79	Female	Widowed	Low
495	39	5	6	4	6	4	4	4	6	17	13	3	3	3	Dissatisfied	79	Female	Widowed	Low
496	34	3	5	3	5	3	5	4	6	19	14	5	5	2	Dissatisfied	81	Female	Widowed	Low
497	36	3	6	4	6	3	4	4	6	22	11	5	7	2	Satisfied	78	Male	Single	High
580	50	5	6	6	6	6	7	7	7	24	6	10	10	3	Satisfied	65	Female	Married_Partner	High
581	38	4	6	4	5	4	5	5	5	7	10	0	0	3	Dissatisfied	65	Male	Widowed	High
582	44	5	6	5	6	5	5	6	6	21	10	10	10	4	Satisfied	76	Male	Married_Partner	High
754	54	7	6	7	6	7	7	7	7	31	5	9	9	4	Satisfied	65	Male	Married_Partner	High
757	45	5	5	5	6	6	6	6	6	21	3	10	10	4	Dissatisfied	65	Female	Divorced	High
818	43	5	6	6	6	5	5	4	6	21	11	5	5	3	Dissatisfied	79	Female	Widowed	High
819	43	5	6	4	6	5	6	5	6	25	6	6	10	3	Satisfied	75	Female	Widowed	High
820	41	5	5	4	6	5	5	5	6	24	5	6	10	3	Satisfied	72	Female	Married_Partner	High
821	47	5	6	4	7	6	6	6	7	21	10	5	7	3	Satisfied	74	Female	Married_Partner	Low
822	43	5	6	5	6	5	5	5	6	25	9	4	4	3	Dissatisfied	68	Female	Widowed	Low
823	47	6	6	6	6	5	6	6	6	25	8	5	7	3	Satisfied	85	Female	Widowed	Low
824	44	5	6	5	6	5	6	5	6	23	7	0	5	3	Dissatisfied	73	Female	Married_Partner	Low
825	42	5	6	5	5	4	5	5	7	26	8	5	5	3	Dissatisfied	87	Female	Widowed	High
826	38	5	6	4	5	4	5	4	5	17	8	8	3	3	Satisfied	75	Female	Married_Partner	High
827	44	6	6	6	3	5	6	6	6	19	10	10	5	2	Satisfied	78	Female	Widowed	High
828	26	3	3	3	4	3	4	2	4	14	12	5	4	3	Dissatisfied	73	Male	Widowed	Low
829	47	6	6	6	5	5	6	6	7	19	8	8	5	3	Satisfied	90	Male	Widowed	High
332	30	2	4	4	4	2	6	2	6	9	13	2	2	2	Dissatisfied	66	Male	Married_Partner	High
333	39	5	5	4	5	2	6	6	6	23	9	9	9	3	Dissatisfied	65	Male	Widowed	High
334	39	4	5	4	4	6	5	5	6	17	12	9	8	2	Dissatisfied	80	Male	Married_Partner	Low
335	37	5	5	4	5	2	4	6	6	27	14	6	6	2	Satisfied	75	Male	Married_Partner	High
336	34	5	5	4	4	2	5	4	5	16	21	3	4	2	Dissatisfied	81	Male	Widowed	Low
337	36	5	6	4	5	2	5	4	5	21	9	4	4	4	Satisfied	76	Male	Married_Partner	Low
338	33	3	5	3	4	2	6	4	6	21	11	3	6	3	Satisfied	85	Male	Widowed	High
339	39	5	5	4	5	4	6	4	6	20	11	8	8	2	Satisfied	88	Male	Widowed	Low
340	42	5	5	5	5	5	6	5	6	20	9	9	9	3	Satisfied	74	Female	Widowed	Low
341	36	5	5	4	4	2	6	4	6	16	11	3	4	2	Satisfied	67	Female	Single	High
342	37	5	5	4	5	2	6	4	6	27	9	6	6	2	Satisfied	69	Female	Married_Partner	High
343	32	5	5	3	5	2	5	2	5	15	11	3	3	3	Satisfied	76	Female	Widowed	Low
344	47	6	5	6	7	6	5	6	6	19	9	9	8	3	Dissatisfied	77	Female	Married_Partner	High
345	38	5	5	5	5	2	6	5	5	23	12	9	9	3	Satisfied	86	Female	Married_Partner	Low
346	34	4	6	4	4	2	5	4	5	20	11	6	6	2	Satisfied	78	Female	Widowed	Low
347	39	5	6	6	5	3	5	4	5	13	10	8	8	3	Satisfied	86	Female	Widowed	Low
348	44	6	6	6	7	1	7	4	7	29	7	10	9	3	Satisfied	90	Female	Widowed	High
349	42	5	5	5	5	5	6	5	6	23	12	9	9	2	Dissatisfied	84	Female	Widowed	Low
350	38	5	6	4	5	3	6	4	5	22	5	7	3	3	Satisfied	84	Female	Widowed	Low
351	33	5	5	4	5	2	5	2	5	16	6	4	3	3	Dissatisfied	86	Female	Widowed	High
498	40	4	6	4	6	5	4	6	5	18	14	5	3	1	Dissatisfied	76	Female	Widowed	Low
499	45	6	6	5	6	5	6	5	6	25	11	4	5	2	Satisfied	76	Female	Divorced	Low
500	38	6	4	4	5	5	5	3	6	22	6	5	3	4	Dissatisfied	65	Male	Married_Partner	High
501	38	4	5	4	5	4	6	4	6	19	17	3	2	1	Satisfied	85	Male	Married_Partner	Low
502	41	5	6	5	6	5	4	4	6	23	8	5	4	2	Dissatisfied	75	Female	Widowed	High
503	40	4	6	4	6	4	4	6	6	22	8	5	5	3	Satisfied	90	Female	Divorced	Low
504	43	5	6	5	6	5	6	4	6	22	10	5	5	2	Satisfied	81	Male	Widowed	Low
505	40	5	6	3	6	4	5	5	6	18	4	5	3	3	Dissatisfied	66	Male	Married_Partner	Low
506	43	5	6	5	6	5	5	5	6	17	5	5	7	3	Dissatisfied	65	Male	Married_Partner	Low
755	41	5	5	4	4	5	6	6	6	22	9	7	6	3	Dissatisfied	76	Female	Married_Partner	High
756	33	3	5	3	3	3	6	4	6	16	14	7	8	2	Dissatisfied	87	Female	Widowed	Low
830	49	6	5	5	6	6	7	7	7	25	4	10	10	3	Satisfied	75	Male	Married_Partner	High
831	39	3	5	3	6	4	6	6	6	22	7	9	8	2	Satisfied	77	Male	Married_Partner	High
832	46	6	6	6	5	5	6	6	6	31	2	10	10	4	Satisfied	68	Male	Married_Partner	High
834	39	2	6	3	5	5	6	6	6	12	11	1	2	3	Dissatisfied	70	Male	Married_Partner	Low
836	48	6	6	6	6	6	6	6	6	31	7	10	9	3	Satisfied	78	Male	Married_Partner	High
431	48	7	7	7	7	4	5	4	7	21	9	7	8	3	Dissatisfied	72	Male	Married_Partner	High
432	39	5	7	3	7	2	5	3	7	20	12	10	5	3	Satisfied	84	Male	Widowed	High
433	44	7	7	7	4	4	4	4	7	29	5	10	10	3	Satisfied	89	Male	Married_Partner	Low
434	31	7	1	3	7	1	4	1	7	13	16	1	1	3	Satisfied	79	Male	Married_Partner	High
435	52	7	7	5	7	5	7	7	7	19	6	9	8	3	Satisfied	79	Male	Married_Partner	High
436	37	4	7	3	5	1	4	6	7	19	11	6	9	1	Satisfied	78	Female	Married_Partner	Low
437	39	4	4	5	6	5	5	4	6	16	11	2	6	3	Dissatisfied	69	Female	Widowed	Low
438	48	5	7	7	7	4	4	7	7	23	8	7	9	3	Dissatisfied	77	Female	Widowed	Low
439	44	6	6	5	7	3	6	4	7	32	11	9	9	3	Satisfied	88	Female	Widowed	Low
440	30	1	7	2	5	3	4	4	4	20	17	5	5	2	Satisfied	77	Female	Widowed	High
441	52	7	7	7	7	6	4	7	7	15	13	1	9	2	Dissatisfied	69	Female	Married_Partner	High
442	44	4	5	5	7	5	5	7	6	13	7	6	5	3	Dissatisfied	71	Female	Widowed	High
443	41	7	4	7	4	7	4	2	6	16	9	7	5	4	Dissatisfied	67	Male	Widowed	High
444	53	7	7	7	7	7	4	7	7	31	0	7	8	3	Satisfied	65	Female	Widowed	High
445	49	7	5	6	5	5	7	7	7	15	19	3	3	2	Dissatisfied	75	Female	Widowed	High
446	45	7	6	6	6	4	3	6	7	21	12	5	7	2	Dissatisfied	69	Female	Widowed	High
447	40	7	5	3	5	5	4	4	7	14	9	7	8	2	Dissatisfied	67	Female	Widowed	High
448	44	7	6	3	7	4	3	7	7	26	10	10	10	3	Dissatisfied	78	Female	Married_Partner	High
449	52	7	7	7	7	4	6	7	7	31	0	10	10	3	Satisfied	73	Male	Married_Partner	Low
833	49	6	6	6	6	6	6	6	7	25	4	3	10	3	Dissatisfied	75	Male	Divorced	High
835	40	5	5	5	5	5	5	5	5	26	5	10	9	4	Satisfied	65	Male	Married_Partner	High
837	38	5	7	6	5	3	4	3	5	20	6	0	9	3	Dissatisfied	65	Male	Divorced	Low
838	49	6	7	6	6	6	6	6	6	26	4	10	10	4	Satisfied	66	Male	Married_Partner	High
839	46	6	6	6	6	6	6	4	6	29	3	8	5	3	Dissatisfied	78	Female	Divorced	High
840	42	4	4	5	7	6	5	5	6	24	6	5	9	3	Dissatisfied	77	Male	Married_Partner	High
841	43	7	7	7	5	7	4	1	5	20	0	10	10	3	Dissatisfied	67	Male	Married_Partner	High
842	42	6	6	4	5	5	4	6	6	12	17	5	5	3	Satisfied	77	Female	Widowed	High
843	40	4	4	5	6	5	6	4	6	12	18	5	3	2	Dissatisfied	73	Male	Married_Partner	Low
844	39	5	5	4	6	6	4	3	6	21	10	2	2	2	Dissatisfied	89	Male	Widowed	Low
845	28	3	3	2	6	2	5	2	5	5	19	1	1	1	Dissatisfied	69	Female	Widowed	High
846	38	3	6	4	6	4	5	4	6	15	18	7	2	1	Dissatisfied	84	Female	Widowed	Low
847	37	4	5	4	6	5	4	3	6	11	12	0	0	2	Dissatisfied	74	Male	Divorced	High
848	47	4	7	2	7	6	7	7	7	23	10	7	5	3	Satisfied	76	Female	Widowed	High
849	46	4	4	6	7	6	6	6	7	20	10	8	9	2	Satisfied	70	Female	Widowed	High
850	25	1	7	1	7	1	1	1	6	13	18	0	0	3	Dissatisfied	76	Female	Single	Low
851	24	2	2	6	2	2	2	2	6	12	8	4	7	2	Dissatisfied	77	Male	Married_Partner	Low
545	52	7	5	6	7	7	7	6	7	25	7	8	8	3	Satisfied	83	Male	Married_Partner	High
546	45	5	7	2	6	6	6	6	7	30	11	10	10	2	Satisfied	80	Female	Widowed	High
547	45	5	6	4	7	4	6	6	7	15	13	5	5	2	Dissatisfied	78	Female	Widowed	High
548	44	5	7	3	7	6	7	2	7	11	8	5	7	3	Dissatisfied	80	Female	Widowed	Low
549	43	4	6	6	7	7	7	2	4	33	13	5	2	2	Satisfied	82	Male	Widowed	Low
550	55	6	7	7	7	7	7	7	7	26	8	10	8	3	Satisfied	68	Male	Married_Partner	Low
551	51	6	5	6	7	6	7	7	7	17	5	6	8	4	Dissatisfied	77	Female	Widowed	High
552	37	4	4	4	4	4	6	4	7	18	14	6	5	2	Satisfied	85	Female	Widowed	Low
553	44	4	6	4	6	4	7	6	7	17	11	7	7	2	Satisfied	86	Female	Widowed	Low
554	50	5	7	7	7	5	6	6	7	26	11	6	6	2	Satisfied	66	Female	Divorced	High
555	54	6	6	7	7	7	7	7	7	22	5	5	6	3	Dissatisfied	76	Female	Widowed	Low
556	51	6	6	7	7	6	6	6	7	23	6	5	8	3	Dissatisfied	65	Female	Married_Partner	High
557	55	6	7	7	7	7	7	7	7	20	2	3	3	3	Dissatisfied	69	Male	Married_Partner	High
558	53	7	4	7	7	7	7	7	7	33	7	10	10	4	Dissatisfied	69	Male	Married_Partner	Low
559	49	5	7	3	7	6	7	7	7	18	15	0	5	2	Dissatisfied	75	Female	Widowed	High
560	53	6	7	6	7	6	7	7	7	19	14	10	10	2	Satisfied	86	Female	Widowed	Low
561	36	6	5	4	6	3	5	2	5	22	3	5	6	3	Dissatisfied	73	Male	Widowed	Low
562	56	7	7	7	7	7	7	7	7	35	1	10	10	4	Satisfied	65	Female	Married_Partner	High
563	56	7	7	7	7	7	7	7	7	27	4	7	10	3	Satisfied	69	Male	Married_Partner	Low
